# Supplementary material for: Automatic inhibition of habitual response associated with a non-target object while performing goal-directed actions
Source: Q J Exp Psychol (Hove). 2020 Nov 21;74(4):716–32. doi: 10.1177/1747021820971921 (PMC8044604; doi:10.1177/1747021820971921)
Supplement: sj-xlsx-1-qjp-10.1177_1747021820971921 – Research Data for Automatic inhibition of habitual response associated with a non-target object while performing goal-directed actions [file sj-xlsx-1-qjp-10.1177_1747021820971921.xlsx]

## Sheet: Sheet1
EX1	subject	inv_upr	comp_incomp	corr_err	RT		EX2	subject	mug_jug	targ_onset	comp_incomp	corr_err	RT		EX3	subject	SOA	comp_incomp	corr_err	RT		EX4	subject	SOA	comp_incomp	corr_err	RT
	1	1	1	1	406			1	1	2	2	1	326			1	2	2	1	441			1	2	2	1	618
	1	1	2	1	284			1	1	2	2	1	271			1	4	1	1	412			1	5	2	1	390
	1	1	1	1	364			1	1	2	2	1	244			1	2	2	1	394			1	5	2	1	502
	1	1	2	0	0			1	1	2	2	1	260			1	3	2	1	454			1	2	2	1	518
	1	1	1	1	598			1	1	2	2	1	260			1	2	1	1	426			1	1	2	1	428
	1	1	1	1	460			1	1	1	1	1	243			1	4	2	1	446			1	3	2	1	405
	1	1	1	1	396			1	1	2	2	1	292			1	3	2	1	437			1	5	2	1	373
	1	1	2	1	460			1	1	2	1	0	244			1	4	2	1	425			1	2	2	1	410
	1	1	1	1	380			1	1	1	1	1	252			1	3	1	1	389			1	5	2	1	342
	1	1	1	1	348			1	1	2	1	1	352			1	3	2	1	470			1	1	1	1	412
	1	1	2	1	268			1	1	2	2	0	227			1	1	1	1	444			1	2	1	1	522
	1	1	2	1	268			1	1	1	2	1	233			1	2	1	1	393			1	4	1	1	382
	1	1	2	1	316			1	1	1	2	1	307			1	1	2	1	475			1	2	2	1	602
	1	1	2	1	348			1	1	1	2	1	308			1	3	1	1	405			1	5	2	1	373
	1	1	1	1	284			1	1	2	1	1	324			1	4	1	1	396			1	4	1	1	382
	1	1	1	0	300			1	1	1	1	1	255			1	1	1	1	412			1	2	1	1	425
	1	1	2	1	396			1	1	2	1	1	292			1	3	2	1	406			1	5	2	1	469
	1	1	1	-1	0			1	1	2	2	1	334			1	4	2	1	462			1	4	1	1	573
	1	1	1	1	694			1	1	2	1	1	260			1	2	1	1	409			1	2	2	1	554
	1	1	1	1	428			1	1	1	2	1	308			1	4	1	1	413			1	5	1	1	390
	1	1	1	1	412			1	1	1	1	1	292			1	3	2	1	437			1	1	1	1	459
	1	1	2	0	315			1	1	1	2	1	276			1	2	1	1	473			1	3	2	1	373
	1	1	2	1	419			1	1	2	1	1	324			1	3	1	1	470			1	2	2	1	410
	1	1	1	0	251			1	1	1	1	1	308			1	2	2	1	425			1	2	2	1	378
	1	1	2	1	421			1	1	2	1	1	356			1	2	1	1	458			1	1	1	1	456
	1	1	1	1	507			1	1	1	2	1	303			1	2	1	1	474			1	4	1	1	382
	1	1	2	1	396			1	1	2	2	1	287			1	1	1	1	412			1	4	2	1	302
	1	1	1	1	460			1	1	2	2	1	303			1	2	1	1	378			1	1	1	1	428
	1	1	1	1	412			1	1	1	1	1	227			1	4	2	1	429			1	3	2	1	325
	1	1	1	1	460			1	1	1	2	1	275			1	2	2	1	393			1	4	1	1	361
	1	1	2	1	487			1	1	1	2	1	244			1	2	2	1	426			1	5	1	1	310
	1	1	2	1	327			1	1	1	2	1	287			1	1	2	1	460			1	1	2	1	348
	1	1	1	1	428			1	1	1	2	1	287			1	1	1	1	444			1	4	2	1	377
	1	1	2	1	412			1	1	2	1	1	356			1	2	2	1	394			1	1	1	1	412
	1	1	1	1	428			1	1	2	2	1	452			1	2	2	1	410			1	1	2	1	364
	1	1	1	1	476			1	1	2	1	1	307			1	2	1	1	377			1	1	2	1	380
	1	1	2	1	407			1	1	1	1	1	244			1	2	2	1	393			1	2	2	1	409
	1	1	1	1	456			1	1	1	1	1	196			1	2	2	1	474			1	5	1	1	357
	1	1	1	1	412			1	1	1	2	1	192			1	3	1	1	390			1	4	2	1	430
	1	1	2	1	344			1	1	1	1	1	228			1	4	1	1	366			1	5	1	1	454
	1	1	1	1	412			1	1	1	2	1	228			1	1	2	1	471			1	3	2	1	374
	1	1	2	1	364			1	1	2	2	1	338			1	3	2	1	406			1	4	1	1	366
	1	1	2	1	424			1	1	1	2	1	275			1	2	1	1	393			1	5	2	1	342
	1	1	1	1	395			1	1	1	2	1	404			1	4	1	1	397			1	3	2	1	372
	1	1	2	1	364			1	1	2	2	1	291			1	3	1	1	390			1	3	1	1	421
	1	1	1	1	444			1	1	1	1	1	275			1	2	1	1	394			1	1	2	1	348
	1	1	2	1	332			1	1	1	2	1	271			1	2	1	1	390			1	1	1	1	476
	1	1	1	1	428			1	1	2	1	1	228			1	4	1	1	318			1	2	2	1	378
	1	1	1	1	284			1	1	2	1	0	308			1	3	2	1	405			1	3	2	1	386
	1	1	2	1	348			1	1	2	1	1	394			1	1	1	1	427			1	4	2	1	382
	1	1	2	1	316			1	1	1	1	1	340			1	3	1	1	373			1	2	2	1	394
	1	1	1	1	412			1	1	1	1	1	276			1	3	1	1	341			1	1	2	1	379
	1	1	1	1	396			1	1	1	2	1	292			1	1	1	1	411			1	3	1	1	405
	1	1	1	1	332			1	1	2	1	1	340			1	1	2	1	459			1	2	1	1	378
	1	1	1	1	396			1	1	1	1	1	275			1	2	2	1	394			1	5	2	1	389
	1	1	2	1	332			1	1	2	2	1	372			1	1	1	1	459			1	1	2	1	363
	1	1	2	1	364			1	1	1	2	1	303			1	4	2	1	478			1	3	1	1	438
	1	1	2	1	348			1	1	1	2	1	340			1	2	1	1	436			1	4	1	1	382
	1	1	2	1	316			1	1	1	2	1	244			1	1	1	1	411			1	1	2	1	364
	1	1	1	1	332			1	1	1	1	1	292			1	1	2	1	444			1	3	2	1	340
	1	1	2	1	427			1	1	1	2	1	212			1	4	2	1	478			1	3	1	1	389
	1	1	1	1	347			1	1	1	1	1	259			1	1	2	1	396			1	5	1	1	305
	1	1	2	1	427			1	1	2	1	1	275			1	4	2	1	398			1	5	2	1	342
	1	1	2	1	364			1	1	2	1	1	356			1	4	1	1	382			1	3	1	1	486
	1	1	2	1	396			1	1	2	1	1	468			1	4	1	1	397			1	5	2	1	306
	1	1	2	1	396			1	1	1	2	1	291			1	4	1	1	445			1	4	1	1	333
	1	1	2	1	300			1	1	2	1	1	340			1	4	1	1	414			1	4	1	1	350
	1	1	2	1	252			1	1	1	1	1	228			1	3	1	1	358			1	5	1	1	309
	1	1	2	1	428			1	1	2	2	1	308			1	2	2	1	362			1	4	2	1	365
	1	1	1	1	423			1	1	1	2	1	484			1	2	2	1	426			1	5	2	1	406
	1	1	1	1	380			1	1	2	2	1	355			1	2	1	1	394			1	5	1	1	342
	1	1	2	1	362			1	1	1	2	1	276			1	4	2	1	381			1	3	1	1	353
	1	1	1	1	332			1	1	2	2	1	340			1	3	2	1	325			1	4	2	1	366
	1	1	1	1	316			1	1	2	2	1	404			1	3	1	1	374			1	5	2	1	305
	1	1	2	1	300			1	1	1	2	1	276			1	3	1	1	324			1	1	1	1	379
	1	1	2	1	268			1	1	2	1	1	643			1	4	1	1	414			1	1	1	1	395
	1	1	1	1	428			1	1	1	2	1	260			1	1	1	1	412			1	1	2	1	316
	1	1	2	1	396			1	1	1	1	1	259			1	2	1	1	362			1	1	2	1	332
	1	1	1	0	296			1	1	2	1	1	243			1	3	2	1	389			1	2	1	1	442
	1	1	2	1	517			1	1	1	1	1	243			1	1	1	1	427			1	3	2	1	358
	1	1	1	1	412			1	1	2	1	1	276			1	1	2	1	412			1	5	2	1	373
	1	1	2	1	364			1	1	2	1	1	228			1	1	2	1	455			1	2	1	1	362
	1	1	2	1	284			1	1	2	1	1	339			1	4	1	1	382			1	1	2	1	363
	1	1	1	1	456			1	1	1	1	1	212			1	3	2	1	390			1	1	1	1	411
	1	1	1	1	508			1	1	1	2	1	276			1	2	2	1	410			1	4	1	1	366
	1	1	2	1	492			1	1	2	2	1	324			1	4	1	1	398			1	3	1	1	374
	1	1	1	1	444			1	1	1	1	1	324			1	1	1	1	411			1	1	2	1	316
	1	1	2	1	412			1	1	1	1	1	324			1	1	2	1	395			1	5	1	1	358
	1	1	2	1	316			1	1	1	1	1	435			1	4	2	1	382			1	2	1	1	346
	1	1	1	1	444			1	1	1	1	1	244			1	1	1	1	428			1	2	1	1	362
	1	1	2	1	316			1	1	2	1	1	244			1	2	1	1	362			1	3	2	1	406
	1	1	1	1	444			1	1	1	2	1	132			1	2	2	1	650			1	3	2	1	437
	1	1	2	1	427			1	1	2	2	1	276			1	4	2	1	430			1	3	2	1	469
	1	1	1	1	444			1	1	1	1	1	276			1	1	1	1	411			1	4	1	1	381
	1	1	1	1	380			1	1	1	2	1	243			1	1	2	1	363			1	4	1	1	366
	1	1	1	1	380			1	1	2	1	1	307			1	1	2	1	395			1	4	2	1	382
	1	1	2	1	395			1	1	1	1	1	271			1	2	1	1	378			1	1	1	1	652
	1	1	2	1	379			1	1	1	1	1	276			1	3	2	1	470			1	3	2	1	342
	1	1	2	1	347			1	1	2	1	1	319			1	3	2	1	421			1	4	2	1	329
	1	1	1	1	363			1	1	2	2	1	212			1	1	1	1	395			1	3	2	1	325
	1	1	1	1	411			1	1	1	1	1	272			1	4	2	1	393			1	4	1	1	350
	1	1	1	1	395			1	1	1	1	1	180			1	3	2	1	405			1	5	1	1	374
	1	1	1	1	428			1	1	1	2	1	212			1	1	2	1	364			1	2	1	1	362
	1	1	2	1	380			1	1	2	1	1	308			1	1	2	1	364			1	3	2	1	310
	1	1	2	1	380			1	1	1	1	1	308			1	3	1	1	342			1	3	1	1	486
	1	1	2	1	428			1	1	2	2	1	384			1	4	1	1	382			1	5	1	1	374
	1	1	2	1	379			1	1	2	2	1	308			1	3	2	1	374			1	3	2	1	369
	1	1	1	1	459			1	1	2	2	1	308			1	4	2	1	397			1	2	1	1	393
	1	1	2	1	459			1	1	2	2	1	371			1	2	1	1	345			1	5	1	1	374
	1	1	1	1	427			1	1	2	2	1	323			1	3	2	1	374			1	4	2	1	510
	1	1	1	1	376			1	1	1	2	1	195			1	1	1	1	380			1	5	2	1	502
	1	1	1	1	284			1	1	2	1	1	260			1	1	2	1	380			1	2	2	1	394
	1	1	1	1	380			1	1	2	1	1	356			1	3	1	1	309			1	1	2	1	380
	1	1	2	1	395			1	1	1	1	1	292			1	2	2	1	362			1	1	2	1	332
	1	1	1	1	412			1	1	2	1	1	307			1	3	2	1	338			1	1	1	1	539
	1	1	2	1	396			1	1	2	1	1	356			1	3	1	1	325			1	3	2	1	398
	1	1	2	1	328			1	1	1	2	1	340			1	4	1	1	445			1	1	1	1	555
	1	1	2	1	396			1	1	1	1	1	308			1	3	1	1	305			1	2	2	1	377
	1	1	1	1	428			1	1	2	1	1	339			1	2	1	1	362			1	5	1	1	374
	1	1	2	1	284			1	1	1	1	1	228			1	1	2	1	412			1	4	1	1	398
	1	2	1	1	468			1	1	1	2	1	292			1	1	1	1	376			1	2	1	1	442
	1	2	2	1	444			1	1	2	2	1	404			1	3	1	0	262			1	4	2	1	413
	1	2	1	1	444			1	1	2	1	1	388			1	3	1	1	415			1	1	1	1	535
	1	2	1	1	316			1	1	1	1	1	307			1	3	1	1	373			1	3	1	1	422
	1	2	2	1	396			1	1	2	1	1	288			1	1	1	1	427			1	1	1	1	444
	1	2	1	1	364			1	1	2	2	1	335			1	3	1	1	374			1	4	1	1	365
	1	2	2	1	332			1	1	2	2	1	371			1	1	2	1	428			1	5	1	1	358
	1	2	1	1	316			1	1	2	1	1	366			1	2	2	1	426			1	1	1	1	396
	1	2	2	1	348			1	1	2	2	1	287			1	3	2	1	390			1	3	1	1	358
	1	2	2	1	300			1	1	1	1	1	244			1	4	2	1	398			1	5	2	1	501
	1	2	1	1	284			1	1	1	2	1	324			1	1	1	1	443			1	3	2	1	325
	1	2	1	1	428			1	1	2	2	1	276			1	2	2	1	410			1	4	2	1	350
	1	2	2	1	332			1	1	2	2	1	324			1	4	1	1	397			1	2	2	1	346
	1	2	1	1	428			1	1	1	2	1	291			1	1	2	1	412			1	5	2	1	374
	1	2	1	1	459			1	1	1	1	1	244			1	2	1	1	410			1	4	2	1	381
	1	2	2	1	411			1	1	2	1	1	324			1	1	2	1	460			1	2	1	1	409
	1	2	2	1	411			1	1	2	1	1	324			1	4	2	1	398			1	4	2	1	365
	1	2	2	1	379			1	1	1	2	1	292			1	4	2	1	365			1	3	1	1	341
	1	2	1	1	331			1	1	1	2	1	228			1	4	2	1	461			1	1	2	1	411
	1	2	1	1	380			1	1	1	2	1	340			1	1	2	1	460			1	2	1	1	362
	1	2	2	1	412			1	1	1	2	1	276			1	3	2	1	454			1	5	1	1	501
	1	2	2	1	460			1	1	2	1	1	259			1	2	2	1	394			1	1	1	1	348
	1	2	2	1	348			1	1	1	2	1	303			1	2	2	1	410			1	5	2	1	374
	1	2	1	1	412			1	1	2	1	1	291			1	1	2	1	380			1	4	2	1	350
	1	2	1	1	380			1	1	2	1	1	259			1	1	2	1	395			1	2	2	1	346
	1	2	2	1	380			1	1	2	1	1	308			1	1	2	1	407			1	5	2	1	357
	1	2	2	1	332			1	1	1	1	1	260			1	1	1	1	380			1	3	2	1	356
	1	2	1	1	348			1	1	2	2	1	292			1	4	1	1	382			1	4	1	1	398
	1	2	1	1	427			1	1	2	2	1	244			1	1	1	1	412			1	4	1	1	398
	1	2	1	1	348			1	1	1	2	1	212			1	4	2	1	398			1	2	1	1	394
	1	2	1	1	332			1	1	2	2	1	324			1	2	1	1	410			1	1	2	1	348
	1	2	1	1	412			1	1	1	1	1	292			1	2	1	1	330			1	1	2	1	299
	1	2	2	1	348			1	1	1	2	1	308			1	2	2	1	409			1	2	1	1	409
	1	2	1	1	428			1	1	1	2	1	276			1	2	1	1	361			1	1	1	1	395
	1	2	2	1	363			1	1	2	2	1	319			1	3	1	1	374			1	2	1	1	393
	1	2	1	1	348			1	1	2	2	1	260			1	1	1	1	412			1	3	2	1	422
	1	2	2	1	428			1	1	1	2	1	287			1	4	2	1	382			1	3	1	1	422
	1	2	1	1	364			1	1	2	1	1	324			1	2	2	1	329			1	5	1	1	390
	1	2	2	1	364			1	1	1	1	1	211			1	2	2	1	377			1	3	1	1	422
	1	2	1	1	380			1	1	1	1	1	227			1	4	2	1	429			1	1	2	1	460
	1	2	2	1	396			1	1	1	1	1	291			1	2	1	1	369			1	3	2	1	374
	1	2	2	1	444			1	1	2	2	1	371			1	3	1	1	341			1	2	1	1	521
	1	2	2	1	460			1	1	2	2	1	292			1	3	1	1	358			1	2	2	1	361
	1	2	2	1	379			1	1	1	1	1	292			1	3	2	1	342			1	4	2	1	318
	1	2	1	1	379			1	1	2	1	1	564			1	4	2	1	425			1	2	1	1	346
	1	2	2	1	364			1	1	2	2	1	259			1	1	2	1	396			1	3	2	1	294
	1	2	1	1	364			1	1	1	1	1	290			1	2	1	1	377			1	4	1	1	430
	1	2	2	1	364			1	1	2	2	0	292			1	4	2	1	349			1	3	1	1	374
	1	2	1	1	296			1	1	2	2	1	328			1	3	2	1	453			1	3	2	1	358
	1	2	1	1	379			1	1	2	2	1	292			1	4	2	1	457			1	1	2	1	299
	1	2	2	1	380			1	1	1	1	1	276			1	1	1	1	392			1	5	2	1	421
	1	2	2	1	427			1	1	1	2	1	324			1	3	2	1	390			1	5	1	1	325
	1	2	1	1	299			1	1	1	1	1	308			1	1	1	1	428			1	2	1	1	378
	1	2	2	1	363			1	1	2	2	1	340			1	2	2	1	362			1	3	1	1	326
	1	2	1	1	395			1	1	2	2	1	388			1	4	2	1	381			1	2	1	1	426
	1	2	2	1	379			1	1	2	1	1	371			1	4	1	1	381			1	5	2	1	341
	1	2	2	1	284			1	1	2	1	1	291			1	3	2	1	406			1	5	1	1	373
	1	2	2	1	379			1	1	2	1	1	323			1	4	2	1	441			1	3	2	1	308
	1	2	2	1	284			1	1	2	1	1	372			1	3	2	1	406			1	5	2	1	389
	1	2	2	1	492			1	1	1	1	1	276			1	3	1	1	486			1	5	1	1	358
	1	2	1	1	362			1	1	2	1	1	415			1	4	1	1	457			1	1	2	1	380
	1	2	1	1	380			1	1	2	2	1	322			1	2	2	1	441			1	1	1	1	476
	1	2	1	1	348			1	1	1	2	1	270			1	1	1	1	427			1	2	1	1	346
	1	2	2	1	328			1	1	1	1	1	259			1	2	1	1	441			1	5	2	1	338
	1	2	2	1	348			1	1	1	1	1	291			1	4	1	1	414			1	5	2	1	437
	1	2	1	1	300			1	1	1	1	1	323			1	4	1	1	409			1	4	2	1	349
	1	2	2	0	236			1	1	1	2	1	291			1	3	1	1	422			1	5	2	1	390
	1	2	2	1	438			1	1	1	1	1	276			1	1	2	1	380			1	4	1	1	350
	1	2	2	1	284			1	1	2	2	1	340			1	1	1	1	508			1	4	1	1	286
	1	2	2	1	268			1	1	2	1	1	260			1	3	1	1	357			1	5	1	1	342
	1	2	2	1	268			1	1	2	1	1	320			1	4	2	1	509			1	2	2	1	314
	1	2	2	1	316			1	1	2	2	1	340			1	3	2	1	470			1	3	2	1	325
	1	2	1	1	268			1	1	1	2	1	691			1	1	2	1	588			1	4	1	1	365
	1	2	2	1	316			1	1	2	1	1	307			1	1	2	1	444			1	1	2	1	363
	1	2	2	1	396			1	1	1	1	1	243			1	2	2	1	410			1	1	2	1	524
	1	2	2	1	396			1	1	2	2	1	340			1	3	2	1	357			1	2	2	1	458
	1	2	2	1	460			1	1	1	2	1	239			1	1	2	1	395			1	5	1	1	402
	1	2	1	1	316			1	1	1	2	1	228			1	2	1	1	361			1	2	2	1	425
	1	2	2	1	296			1	1	2	2	1	308			1	4	2	1	446			1	1	2	1	364
	1	2	1	1	332			1	1	1	2	1	228			1	3	2	1	438			1	1	1	1	476
	1	2	1	1	360			1	2	2	1	1	283			1	1	1	1	412			1	2	1	1	562
	1	2	1	1	380			1	2	2	2	1	275			1	2	1	1	410			1	1	1	1	524
	1	2	2	1	316			1	2	2	1	1	276			1	1	2	1	392			1	3	1	1	386
	1	2	1	1	444			1	2	1	1	1	240			1	2	2	1	421			1	2	2	1	362
	1	2	1	1	348			1	2	1	2	1	228			1	4	1	1	413			1	3	1	1	374
	1	2	1	1	396			1	2	1	2	1	223			1	3	1	1	358			1	2	1	1	505
	1	2	2	1	375			1	2	2	1	1	244			1	4	2	1	382			1	5	1	1	437
	1	2	2	1	300			1	2	1	2	1	228			1	4	2	1	425			1	4	2	1	413
	1	2	1	1	332			1	2	1	1	1	532			1	3	1	1	422			1	5	2	1	326
	1	2	1	1	363			1	2	2	1	1	260			1	3	2	1	389			1	3	2	1	422
	1	2	2	1	475			1	2	1	1	1	275			1	2	1	1	393			1	4	1	1	350
	1	2	2	1	379			1	2	1	2	1	288			1	3	2	1	421			1	3	1	1	374
	1	2	1	1	379			1	2	2	2	1	271			1	2	1	1	393			1	2	1	1	390
	1	2	1	1	283			1	2	1	2	1	291			1	2	1	1	394			1	4	2	1	349
	1	2	1	1	444			1	2	1	1	1	403			1	1	1	1	412			1	4	1	1	398
	1	2	1	1	444			1	2	1	2	1	323			1	1	1	1	396			1	5	2	1	406
	1	2	1	1	347			1	2	1	2	1	196			1	1	2	1	379			1	4	1	1	366
	1	2	1	1	444			1	2	1	2	1	212			1	3	2	1	326			1	2	2	1	394
	1	2	2	1	428			1	2	1	1	1	228			1	3	1	1	389			1	3	2	1	342
	1	2	1	1	571			1	2	1	1	1	228			1	1	1	1	396			1	1	2	1	348
	1	2	1	1	316			1	2	1	2	1	228			1	2	2	1	410			1	2	1	1	440
	1	2	1	1	391			1	2	1	1	1	244			1	3	2	1	422			1	1	1	1	491
	1	2	2	1	476			1	2	2	1	0	308			1	1	1	1	412			1	1	1	1	444
	1	2	1	1	295			1	2	2	2	1	349			1	4	1	1	350			1	1	2	1	439
	1	2	2	1	444			1	2	2	2	1	324			1	2	1	1	362			1	1	2	1	348
	1	2	1	1	492			1	2	2	1	1	372			1	4	2	1	381			1	2	1	1	442
	1	2	2	1	396			1	2	2	1	1	356			1	2	1	1	361			1	1	2	1	376
	1	2	2	1	443			1	2	2	1	1	372			1	2	2	1	346			1	2	2	1	394
	1	2	2	1	364			1	2	1	1	1	287			1	3	1	1	310			1	5	2	1	341
	1	2	2	1	348			1	2	1	1	1	242			1	2	2	1	405			1	4	1	1	397
	1	2	1	1	348			1	2	1	1	1	323			1	1	1	1	412			1	3	1	1	486
	1	2	2	1	396			1	2	1	2	1	259			1	3	2	1	390			1	3	1	1	406
	1	2	1	1	424			1	2	1	2	1	228			1	3	1	1	356			1	4	2	1	414
	1	2	1	1	427			1	2	1	1	1	211			1	1	2	1	427			1	4	2	1	414
	1	2	2	1	380			1	2	1	2	1	308			1	3	2	1	374			1	5	1	1	438
	1	2	1	1	412			1	2	2	2	1	260			1	1	1	1	380			1	4	1	1	382
	1	2	1	1	395			1	2	2	1	1	388			1	2	1	1	330			1	2	1	1	393
	1	2	1	1	460			1	2	2	1	1	387			1	4	1	1	318			1	4	1	1	397
	1	2	1	1	364			1	2	2	2	1	291			1	3	1	1	374			1	1	2	1	428
	1	2	2	1	316			1	2	1	2	1	244			1	4	2	1	350			1	3	2	1	373
	2	1	2	1	395			1	2	1	1	1	291			1	3	1	1	309			1	5	1	1	374
	2	1	2	1	236			1	2	2	1	1	244			1	3	2	1	406			1	5	1	1	358
	2	1	2	1	220			1	2	1	2	1	259			1	4	1	1	398			1	2	1	1	362
	2	1	2	0	252			1	2	2	1	1	339			1	3	2	1	406			1	1	1	1	396
	2	1	2	1	315			1	2	1	2	1	260			1	4	2	1	382			1	3	2	1	369
	2	1	1	0	300			1	2	2	1	1	339			1	4	2	1	430			1	3	2	1	357
	2	1	1	1	381			1	2	2	2	1	335			1	3	1	1	358			1	5	1	1	326
	2	1	1	1	444			1	2	1	2	1	323			1	1	2	1	395			1	1	1	1	395
	2	1	2	1	267			1	2	2	1	1	372			1	4	1	1	301			1	4	1	1	365
	2	1	1	0	280			1	2	2	2	1	259			1	2	2	1	394			1	2	1	0	378
	2	1	2	1	357			1	2	2	1	1	340			1	3	2	1	374			1	4	2	1	342
	2	1	1	1	348			1	2	1	2	1	276			1	2	2	1	362			1	1	1	1	475
	2	1	2	1	347			1	2	1	1	1	260			1	1	1	1	396			1	3	1	1	453
	2	1	2	1	284			1	2	1	1	1	260			1	2	2	1	378			1	2	2	1	378
	2	1	1	1	348			1	2	1	2	1	228			1	2	2	1	356			1	2	1	1	666
	2	1	1	1	456			1	2	1	2	1	196			1	2	1	1	297			1	5	2	1	534
	2	1	1	0	268			1	2	2	1	1	420			1	3	2	1	374			1	5	1	1	422
	2	1	1	1	406			1	2	1	1	1	276			1	2	1	1	405			1	1	1	1	440
	2	1	1	1	348			1	2	2	2	1	356			1	3	2	1	390			1	4	2	1	366
	2	1	1	1	396			1	2	1	1	1	291			1	2	2	1	394			1	5	2	1	357
	2	1	2	1	328			1	2	1	1	1	191			1	4	1	1	602			1	3	1	1	453
	2	1	1	1	380			1	2	2	1	1	308			1	4	2	1	382			1	4	1	1	382
	2	1	1	1	348			1	2	2	2	1	243			1	4	1	1	429			1	3	2	1	385
	2	1	1	1	316			1	2	2	1	1	371			1	3	1	1	390			1	2	1	1	410
	2	1	2	1	364			1	2	1	1	1	243			1	2	2	1	442			1	3	1	1	406
	2	1	2	1	363			1	2	2	2	1	324			1	4	2	1	398			1	5	2	1	374
	2	1	2	1	251			1	2	2	1	1	383			1	4	1	1	398			1	1	2	1	364
	2	1	1	0	267			1	2	1	1	1	276			1	1	1	1	444			1	4	1	1	397
	2	1	2	1	406			1	2	2	2	1	292			1	3	2	1	453			1	4	2	1	349
	2	1	2	1	251			1	2	1	2	1	228			1	3	2	1	405			1	4	1	1	478
	2	1	2	1	316			1	2	2	1	1	368			1	1	1	1	460			1	2	2	1	458
	2	1	2	1	283			1	2	1	2	1	260			1	1	2	1	443			1	5	2	1	422
	2	1	1	1	363			1	2	2	2	1	291			1	1	1	1	459			1	2	2	1	410
	2	1	1	1	380			1	2	2	1	1	512			1	2	1	1	394			1	4	2	1	410
	2	1	2	1	348			1	2	1	1	1	244			1	4	2	1	350			1	2	1	1	457
	2	1	1	1	396			1	2	2	2	1	324			1	2	2	1	410			1	3	1	1	469
	2	1	1	0	268			1	2	1	2	1	276			1	2	1	1	409			1	3	2	1	486
	2	1	1	1	483			1	2	1	2	1	260			1	3	1	1	389			1	1	1	1	492
	2	1	2	1	412			1	2	1	1	1	260			1	1	2	1	439			1	3	1	1	486
	2	1	1	1	444			1	2	1	2	1	307			1	2	1	1	394			1	3	1	1	422
	2	1	2	1	316			1	2	1	1	1	243			1	1	2	1	412			1	5	1	1	374
	2	1	1	1	460			1	2	2	2	1	339			1	2	1	1	378			1	3	2	1	374
	2	1	2	1	283			1	2	2	2	1	276			1	3	1	1	389			1	1	2	1	378
	2	1	2	1	315			1	2	1	1	1	260			1	1	1	1	427			1	4	2	1	333
	2	1	1	1	380			1	2	1	2	1	196			1	3	1	1	389			1	4	1	1	350
	2	1	2	1	268			1	2	1	2	1	276			1	2	1	1	362			1	4	2	1	398
	2	1	2	1	300			1	2	1	1	1	260			1	4	2	1	380			1	5	2	1	374
	2	1	2	1	300			1	2	2	1	1	367			1	3	1	1	534			1	3	1	1	438
	2	1	1	0	268			1	2	1	1	1	319			1	1	1	1	396			1	3	2	1	386
	2	1	2	1	372			1	2	1	1	1	260			1	4	1	1	446			1	1	2	1	380
	2	1	2	1	412			1	2	1	2	1	276			1	4	1	1	381			1	5	1	1	341
	2	1	2	1	316			1	2	2	2	1	324			1	4	1	1	429			1	3	1	1	373
	2	1	2	1	300			1	2	1	1	1	212			1	1	1	1	428			1	3	1	1	326
	2	1	2	1	380			1	2	2	1	0	256			1	3	2	1	422			1	3	1	1	326
	2	1	2	1	251			1	2	1	2	1	315			1	4	2	1	398			1	1	2	1	412
	2	1	1	0	284			1	2	1	2	1	260			1	3	2	1	406			1	2	2	1	329
	2	1	1	1	325			1	2	2	1	1	307			1	4	2	1	430			1	5	1	1	437
	2	1	2	1	300			1	2	1	1	1	307			1	4	2	1	381			1	1	2	1	344
	2	1	1	1	412			1	2	2	1	1	419			1	2	2	1	409			1	2	2	1	313
	2	1	2	1	251			1	2	1	2	1	308			1	3	2	1	422			1	2	2	1	313
	2	1	2	0	203			1	2	2	1	1	320			1	1	2	1	412			1	4	2	1	302
	2	1	1	1	325			1	2	1	1	1	276			1	2	1	1	377			1	4	2	1	301
	2	1	1	1	460			1	2	2	2	1	372			1	1	1	1	396			1	2	1	1	378
	2	1	2	1	268			1	2	1	1	1	191			1	1	2	1	396			1	1	2	1	316
	2	1	1	1	507			1	2	1	2	1	276			1	1	1	1	364			1	4	2	1	334
	2	1	1	1	363			1	2	2	2	1	260			1	4	2	1	349			1	5	1	1	341
	2	1	1	1	363			1	2	2	2	1	319			1	1	2	1	439			1	2	2	1	376
	2	1	2	1	347			1	2	2	2	1	228			1	4	1	1	397			1	5	2	1	325
	2	1	1	1	444			1	2	2	1	1	244			1	2	1	1	440			1	3	1	1	390
	2	1	2	1	316			1	2	1	2	1	228			1	3	2	1	406			1	2	1	1	378
	2	1	1	1	300			1	2	2	2	1	275			1	3	1	1	486			1	4	2	1	462
	2	1	2	1	396			1	2	1	1	1	291			1	4	1	1	426			1	1	1	1	348
	2	1	2	1	267			1	2	2	2	1	371			1	3	2	1	389			1	4	1	1	333
	2	1	1	0	283			1	2	1	2	1	275			1	2	2	1	505			1	5	2	1	341
	2	1	1	1	516			1	2	1	1	1	244			1	4	2	1	478			1	4	2	1	381
	2	1	1	1	316			1	2	1	1	1	223			1	4	1	1	0			1	3	1	1	357
	2	1	1	1	364			1	2	2	1	1	292			1	1	2	1	508			1	3	2	1	390
	2	1	2	1	316			1	2	2	1	1	356			1	4	2	1	0			1	3	2	1	374
	2	1	2	1	300			1	2	1	1	1	228			1	1	1	1	459			1	4	2	1	350
	2	1	1	1	412			1	2	2	1	0	272			1	2	2	1	0			1	3	1	1	406
	2	1	1	1	428			1	2	1	2	1	238			1	1	1	1	419			1	3	1	1	374
	2	1	1	1	348			1	2	2	2	1	260			1	1	1	1	363			1	2	1	1	362
	2	1	1	1	380			1	2	2	1	1	356			1	3	1	1	309			1	3	2	1	357
	2	1	2	1	316			1	2	1	1	1	308			1	4	1	1	382			1	4	1	1	398
	2	1	1	1	556			1	2	2	1	1	228			1	3	2	1	406			1	1	1	1	359
	2	1	1	0	268			1	2	2	1	1	340			1	4	1	1	302			1	1	2	1	396
	2	1	2	1	323			1	2	1	2	1	260			1	3	1	1	294			1	2	2	1	345
	2	1	2	1	364			1	2	2	1	1	355			1	4	2	1	430			1	4	2	1	333
	2	1	1	1	412			1	2	1	2	1	323			1	2	1	1	378			1	5	1	1	406
	2	1	1	1	412			1	2	2	1	1	447			1	4	1	1	397			1	4	2	1	361
	2	1	2	1	316			1	2	1	1	1	255			1	3	1	1	385			1	4	1	1	333
	2	1	2	1	316			1	2	2	2	1	292			1	3	1	1	438			1	1	2	1	348
	2	1	2	1	332			1	2	1	2	1	307			1	2	1	1	425			1	1	1	1	380
	2	1	1	1	396			1	2	2	2	1	324			1	4	2	1	654			1	3	1	1	389
	2	1	1	1	359			1	2	1	1	1	244			1	4	1	1	286			1	3	1	1	385
	2	1	1	0	300			1	2	1	1	1	260			1	1	2	1	411			1	1	2	1	396
	2	1	1	1	372			1	2	2	1	1	400			1	2	2	1	345			1	3	2	1	326
	2	1	1	1	411			1	2	2	2	1	260			1	2	2	1	346			1	2	2	0	346
	2	1	2	1	396			1	2	2	2	1	288			1	3	2	1	293			1	5	1	1	351
	2	1	2	1	316			1	2	2	2	1	292			1	1	2	1	315			1	3	1	1	341
	2	1	1	1	396			1	2	2	1	1	356			1	1	1	0	284			1	1	2	1	364
	2	1	2	1	315			1	2	1	2	1	324			1	4	1	1	357			1	1	1	1	396
	2	1	2	1	283			1	2	2	2	1	336			1	3	2	1	357			1	1	2	1	332
	2	1	1	1	395			1	2	2	2	1	355			1	2	2	1	393			1	5	1	1	402
	2	1	1	1	363			1	2	2	2	1	323			1	2	1	1	345			1	5	2	1	422
	2	1	2	1	347			1	2	2	2	1	338			1	4	1	1	334			1	5	2	1	389
	2	1	1	1	359			1	2	2	2	1	340			1	4	2	1	398			1	2	1	1	377
	2	1	2	1	395			1	2	2	1	1	404			1	2	2	1	409			1	2	1	1	697
	2	1	1	1	347			1	2	2	1	1	308			1	4	2	1	350			1	2	1	1	410
	2	1	2	1	316			1	2	2	1	1	292			1	3	1	1	438			1	2	1	1	474
	2	1	1	1	380			1	2	2	2	1	292			1	2	1	1	408			1	3	2	1	405
	2	1	2	1	364			1	2	2	2	1	388			1	3	1	1	357			1	5	1	1	390
	2	1	2	1	348			1	2	2	2	1	336			1	2	2	1	389			1	1	2	1	492
	2	1	1	1	412			1	2	1	1	1	292			1	3	2	1	374			1	3	1	1	448
	2	1	2	1	332			1	2	2	2	1	324			1	4	1	1	333			1	2	1	1	521
	2	1	2	1	332			1	2	2	1	1	416			1	4	1	1	366			1	4	2	1	430
	2	1	2	1	316			1	2	2	1	1	384			1	1	2	1	412			1	5	2	1	438
	2	1	1	1	331			1	2	2	2	1	372			1	3	1	1	421			1	1	2	1	331
	2	1	1	1	348			1	2	1	2	1	276			1	1	1	1	443			1	4	2	1	350
	2	1	2	1	283			1	2	2	2	1	324			1	2	2	1	422			1	1	2	1	412
	2	2	2	0	274			1	2	1	2	1	355			1	2	1	1	421			1	4	2	1	606
	2	2	1	1	362			1	2	2	2	1	291			1	3	2	1	358			1	2	1	1	457
	2	2	2	1	364			1	2	2	2	1	307			1	3	1	1	358			1	2	2	1	489
	2	2	2	1	263			1	2	2	2	1	260			1	1	1	1	412			1	3	2	1	454
	2	2	1	1	235			1	2	1	1	1	355			1	1	1	1	428			1	5	1	1	374
	2	2	1	1	252			1	2	1	2	1	276			1	1	2	1	411			1	4	2	1	510
	2	2	1	1	316			1	2	1	1	1	244			1	2	2	1	409			1	3	1	1	370
	2	2	2	1	268			1	2	2	1	0	259			1	4	1	1	493			1	2	2	1	426
	2	2	1	1	380			1	2	2	1	1	331			1	3	2	1	406			1	1	1	1	507
	2	2	1	0	236			1	2	1	2	1	308			1	2	1	1	394			1	5	2	1	421
	2	2	1	1	337			1	2	2	1	1	324			1	3	1	1	405			1	3	2	1	358
	2	2	2	0	284			1	2	2	2	1	292			1	1	1	1	412			1	1	2	1	391
	2	2	2	1	307			1	2	1	2	1	244			1	3	1	1	389			1	4	2	1	286
	2	2	1	1	348			1	2	1	2	1	436			1	4	1	1	333			1	5	1	1	405
	2	2	2	1	268			1	2	1	2	1	324			1	3	2	1	385			1	2	1	1	426
	2	2	1	0	300			1	2	2	2	1	291			1	2	2	1	378			1	4	1	1	398
	2	2	1	1	341			1	2	1	1	1	307			1	2	1	1	410			1	3	1	1	373
	2	2	2	1	316			1	2	2	1	1	387			1	3	1	1	374			1	2	2	1	345
	2	2	2	1	280			1	2	1	2	1	227			1	4	1	1	414			1	2	1	1	393
	2	2	2	1	364			1	2	2	2	1	340			1	1	1	1	475			1	1	2	1	348
	2	2	1	1	316			1	2	1	2	1	276			1	3	2	1	437			1	1	1	1	395
	2	2	2	1	264			1	2	1	1	1	340			1	1	1	1	460			1	3	1	1	390
	2	2	2	1	460			1	2	1	2	1	276			1	3	1	1	438			1	2	2	1	378
	2	2	2	1	300			1	2	1	1	1	292			1	1	1	1	572			1	1	1	1	440
	2	2	1	0	268			1	2	2	2	1	308			1	4	1	1	462			1	4	1	1	318
	2	2	2	1	325			1	2	1	1	1	308			1	2	1	1	410			1	4	1	1	409
	2	2	1	1	316			1	2	1	1	1	323			1	1	2	1	412			1	4	1	1	350
	2	2	1	1	396			1	2	1	1	1	308			1	2	1	1	425			1	1	2	1	332
	2	2	2	1	427			1	2	2	2	1	324			1	3	1	1	437			1	2	1	1	378
	2	2	2	1	295			1	2	1	2	1	228			1	4	2	1	430			1	4	1	1	398
	2	2	1	1	331			1	2	1	1	1	308			1	2	2	1	426			1	3	2	1	358
	2	2	1	1	347			1	2	1	1	1	308			1	4	2	1	445			1	5	2	1	486
	2	2	2	1	267			1	2	2	1	1	388			1	1	2	1	395			1	4	2	1	349
	2	2	2	1	299			1	2	2	2	1	323			1	1	2	1	428			1	5	2	1	373
	2	2	2	1	347			1	2	2	1	1	419			1	2	2	1	425			1	4	1	1	446
	2	2	2	1	364			1	2	2	1	1	323			1	4	2	1	413			1	5	2	1	369
	2	2	2	1	295			1	2	1	1	1	275			1	4	1	1	430			1	3	2	1	342
	2	2	1	1	220			1	2	1	2	1	227			1	2	2	1	394			1	1	2	1	348
	2	2	1	1	300			1	2	2	2	1	292			1	4	2	1	381			1	5	1	1	498
	2	2	2	1	332			1	2	2	1	1	371			1	3	1	1	422			1	5	1	1	326
	2	2	2	1	332			2	1	1	1	1	292			1	1	2	1	428			1	4	2	1	437
	2	2	1	1	315			2	1	2	2	1	356			1	3	2	1	401			1	1	1	1	411
	2	2	1	1	252			2	1	1	2	1	260			1	2	1	1	393			1	3	1	1	353
	2	2	2	1	252			2	1	1	1	1	224			1	4	1	1	414			1	5	2	1	550
	2	2	1	0	268			2	1	2	1	1	356			1	3	2	1	338			1	3	2	1	390
	2	2	2	1	277			2	1	1	2	1	307			1	2	2	1	506			1	2	2	1	470
	2	2	2	1	380			2	1	2	2	1	387			1	3	2	1	421			1	3	1	1	422
	2	2	1	1	364			2	1	1	2	1	276			1	4	2	1	430			1	4	1	1	350
	2	2	1	1	348			2	1	1	2	1	239			1	3	1	1	373			1	1	2	1	423
	2	2	2	1	284			2	1	2	1	1	276			1	2	1	1	393			1	1	2	1	379
	2	2	2	1	284			2	1	2	2	1	308			1	1	1	1	412			1	2	2	1	345
	2	2	1	1	300			2	1	2	1	1	340			1	4	1	1	382			1	4	2	1	366
	2	2	2	1	300			2	1	1	2	1	275			1	1	1	1	423			1	4	1	1	445
	2	2	2	1	300			2	1	2	1	1	275			1	1	1	1	412			1	3	1	1	401
	2	2	2	1	315			2	1	1	1	1	244			1	3	1	1	374			1	2	1	1	394
	2	2	2	1	396			2	1	1	2	1	260			1	4	1	1	413			1	5	1	1	358
	2	2	1	1	347			2	1	1	1	1	244			1	1	2	1	379			1	1	2	1	364
	2	2	2	1	219			2	1	2	2	1	340			1	3	1	1	433			1	4	1	1	333
	2	2	1	1	332			2	1	1	1	1	244			1	3	2	1	454			1	2	1	1	377
	2	2	2	1	284			2	1	2	2	1	244			1	1	2	1	412			1	3	1	1	374
	2	2	2	1	284			2	1	1	2	1	212			1	3	1	1	338			1	4	2	1	478
	2	2	1	0	268			2	1	1	1	1	240			1	4	1	1	381			1	1	1	1	396
	2	2	2	1	358			2	1	2	1	1	259			1	4	1	1	398			1	4	2	1	333
	2	2	1	1	412			2	1	1	1	1	239			1	3	1	1	405			1	1	1	1	412
	2	2	2	1	348			2	1	1	1	1	163			1	1	2	1	523			1	1	1	1	444
	2	2	1	1	332			2	1	1	2	1	228			1	4	1	1	382			1	4	2	1	461
	2	2	1	1	380			2	1	2	1	1	356			1	2	2	1	393			1	1	2	1	522
	2	2	1	1	315			2	1	2	1	1	308			1	2	1	1	394			1	5	1	1	374
	2	2	2	1	283			2	1	1	1	1	356			1	1	2	1	375			1	4	1	1	350
	2	2	1	1	395			2	1	2	1	1	372			1	4	1	1	317			1	4	2	1	414
	2	2	2	1	395			2	1	1	2	1	244			1	1	2	1	379			1	2	2	1	394
	2	2	1	1	363			2	1	1	1	1	244			1	4	2	1	365			1	5	2	1	438
	2	2	2	1	300			2	1	2	1	1	308			1	2	1	1	393			1	3	2	1	406
	2	2	2	1	364			2	1	2	1	1	340			1	2	2	1	393			1	4	1	1	429
	2	2	2	1	284			2	1	1	2	1	304			1	1	2	1	380			1	1	1	1	412
	2	2	1	1	300			2	1	2	1	1	292			1	3	1	1	422			1	1	1	1	412
	2	2	1	1	459			2	1	1	2	1	228			1	1	2	1	396			1	1	2	1	380
	2	2	1	1	412			2	1	1	1	1	180			1	2	2	1	361			1	2	1	1	426
	2	2	1	1	379			2	1	1	2	1	323			1	1	1	1	427			1	4	1	1	398
	2	2	2	1	299			2	1	2	2	1	387			1	2	1	1	410			1	1	1	1	396
	2	2	1	1	315			2	1	1	1	1	259			1	4	2	1	381			1	3	2	1	533
	2	2	2	1	300			2	1	1	2	1	276			1	4	1	1	430			1	5	1	1	421
	2	2	2	1	347			2	1	2	1	1	292			1	2	2	1	410			1	5	2	1	385
	2	2	1	0	252			2	1	2	1	1	276			1	2	2	1	394			1	5	2	1	325
	2	2	1	1	334			2	1	2	2	1	398			1	2	2	1	378			1	2	2	1	394
	2	2	2	1	348			2	1	2	2	1	340			1	4	1	1	313			1	2	2	1	410
	2	2	2	1	332			2	1	2	1	1	324			1	1	1	1	412			1	5	1	1	406
	2	2	1	1	268			2	1	2	2	1	228			1	4	2	1	361			1	4	2	1	382
	2	2	2	1	299			2	1	2	2	1	324			1	3	2	1	422			1	4	2	1	365
	2	2	1	1	299			2	1	2	2	1	340			1	1	2	1	412			1	2	2	1	345
	2	2	1	0	263			2	1	1	1	1	292			1	3	2	1	390			1	3	1	1	614
	2	2	1	1	369			2	1	2	2	1	308			1	4	2	1	301			1	4	1	1	398
	2	2	1	1	332			2	1	1	1	1	275			1	4	1	1	397			1	4	1	1	441
	2	2	2	1	379			2	1	1	2	1	307			1	1	1	1	443			1	2	2	1	426
	2	2	1	1	347			2	1	1	1	1	228			1	1	1	1	459			1	3	2	1	549
	2	2	2	1	348			2	1	2	1	1	323			1	1	2	1	396			1	5	2	1	501
	2	2	2	1	331			2	1	2	2	1	259			1	2	1	1	362			1	4	1	1	397
	2	2	1	1	396			2	1	1	2	1	291			1	2	2	1	410			1	3	1	1	422
	2	2	2	1	316			2	1	2	2	1	324			1	1	1	1	428			1	3	1	1	566
	2	2	2	1	360			2	1	1	2	1	243			1	2	1	1	361			1	4	1	1	382
	2	2	2	1	316			2	1	1	1	1	196			1	2	1	1	345			1	2	2	1	346
	2	2	1	1	428			2	1	1	1	1	227			1	3	1	1	325			1	1	1	1	428
	2	2	1	1	348			2	1	1	2	1	276			1	4	1	1	333			1	1	1	1	427
	2	2	2	1	300			2	1	2	2	1	303			1	1	2	1	380			1	4	2	1	365
	2	2	1	1	327			2	1	2	2	1	307			1	2	1	1	357			1	4	2	1	333
	2	2	1	1	379			2	1	2	2	1	292			1	1	2	0	348			1	2	2	1	362
	2	2	2	1	379			2	1	2	2	1	244			1	4	2	1	423			1	4	1	1	397
	2	2	1	0	299			2	1	2	1	1	308			1	4	1	1	333			1	3	2	1	422
	2	2	2	1	307			2	1	2	2	1	276			1	1	2	1	428			1	5	2	1	421
	2	2	1	1	331			2	1	2	2	1	227			1	1	2	1	395			1	3	2	1	390
	2	2	2	1	299			2	1	1	1	1	260			1	4	2	1	478			1	1	2	1	460
	2	2	1	1	396			2	1	1	1	1	244			1	3	1	1	374			1	2	2	1	425
	2	2	1	1	348			2	1	2	2	1	259			1	3	2	1	386			1	3	2	1	373
	2	2	2	1	348			2	1	2	1	0	195			1	4	2	1	381			1	2	1	1	345
	2	2	1	1	487			2	1	2	2	1	428			1	2	2	1	425			1	4	1	1	430
	2	2	1	0	236			2	1	1	2	1	308			1	4	2	1	461			1	1	1	1	428
	2	2	2	1	373			2	1	2	2	1	292			1	2	2	1	377			1	5	1	1	374
	2	2	1	1	396			2	1	1	2	1	580			1	4	2	1	381			1	5	1	1	358
	2	2	1	1	300			2	1	1	1	1	255			1	3	2	1	422			1	2	1	1	441
	2	2	1	1	343			2	1	2	1	1	340			1	1	2	1	396			1	4	2	1	365
	3	1	1	1	409			2	1	2	2	1	292			2	1	2	1	369			1	3	2	1	373
	3	1	2	1	363			2	1	1	2	1	324			2	3	1	1	294			1	4	2	1	382
	3	1	2	1	316			2	1	1	2	1	212			2	2	1	1	426			1	3	2	1	421
	3	1	2	1	316			2	1	1	1	1	340			2	4	2	1	382			1	1	1	1	380
	3	1	2	1	316			2	1	2	1	1	383			2	4	2	1	397			1	1	1	1	332
	3	1	1	1	396			2	1	1	2	1	356			2	1	2	1	380			1	2	1	1	346
	3	1	2	1	316			2	1	2	1	1	324			2	4	1	1	366			1	4	1	1	350
	3	1	2	1	364			2	1	2	2	1	436			2	2	1	1	426			1	5	2	1	421
	3	1	1	0	263			2	1	2	1	1	452			2	2	1	1	426			1	2	2	1	393
	3	1	2	1	308			2	1	2	1	1	355			2	1	2	1	380			1	1	1	1	476
	3	1	1	1	396			2	1	1	1	1	323			2	4	2	1	318			1	5	1	1	374
	3	1	1	1	412			2	1	2	2	1	275			2	4	2	1	430			1	2	1	1	378
	3	1	2	1	364			2	1	2	1	1	367			2	2	2	1	393			1	2	2	1	378
	3	1	1	1	396			2	1	2	1	1	484			2	1	1	1	475			1	4	1	1	333
	3	1	1	1	396			2	1	1	2	1	468			2	3	1	1	357			1	3	1	1	358
	3	1	2	1	440			2	1	2	2	1	447			2	3	1	1	326			1	2	2	1	361
	3	1	2	1	300			2	1	1	1	1	388			2	1	1	1	348			1	2	2	1	281
	3	1	1	1	412			2	1	2	2	1	388			2	2	1	1	486			1	2	2	1	378
	3	1	1	1	412			2	1	2	2	1	372			2	1	1	1	444			1	2	2	1	298
	3	1	2	1	316			2	1	1	1	1	324			2	2	2	1	377			1	4	2	1	318
	3	1	1	1	396			2	1	2	1	1	351			2	3	1	1	358			1	5	2	1	390
	3	1	1	1	347			2	1	1	1	1	276			2	3	1	1	370			1	5	1	1	422
	3	1	1	1	380			2	1	1	1	1	292			2	4	1	1	350			1	4	2	1	349
	3	1	1	1	348			2	1	1	2	1	243			2	1	2	1	412			1	2	2	1	329
	3	1	1	1	364			2	1	2	2	1	307			2	1	1	1	396			1	4	2	1	365
	3	1	1	1	395			2	1	2	1	1	324			2	1	1	1	476			1	4	2	1	334
	3	1	1	1	379			2	1	1	2	1	275			2	1	2	1	428			1	5	1	1	406
	3	1	2	1	347			2	1	2	1	1	404			2	1	2	1	348			1	1	1	1	23
	3	1	1	1	363			2	1	1	2	1	260			2	3	2	1	310			1	1	2	-1	0
	3	1	1	1	375			2	1	2	2	1	351			2	2	2	1	377			1	3	2	1	695
	3	1	1	1	380			2	1	2	2	1	372			2	4	1	1	349			1	2	1	1	522
	3	1	1	1	364			2	1	1	1	1	276			2	2	1	1	425			1	1	2	1	391
	3	1	2	1	344			2	1	1	1	1	244			2	1	1	1	364			1	3	2	1	373
	3	1	2	1	315			2	1	2	1	1	324			2	3	2	1	357			1	5	1	1	374
	3	1	1	1	396			2	1	2	1	1	356			2	2	2	1	394			1	1	1	1	455
	3	1	2	1	411			2	1	1	1	1	244			2	3	1	1	356			1	3	2	1	374
	3	1	1	1	347			2	1	2	1	1	324			2	1	1	1	408			1	1	1	1	396
	3	1	2	1	443			2	1	2	2	1	356			2	1	1	1	411			1	5	1	1	518
	3	1	2	1	396			2	1	2	1	1	420			2	3	2	1	358			1	2	1	1	378
	3	1	1	1	348			2	1	2	1	1	322			2	3	1	1	374			1	3	1	1	469
	3	1	1	1	348			2	1	2	2	1	399			2	1	2	1	428			1	5	1	1	341
	3	1	1	1	364			2	1	1	2	1	243			2	4	1	1	381			1	2	1	1	426
	3	1	2	1	332			2	1	1	2	1	340			2	4	1	1	318			1	4	2	1	350
	3	1	1	1	412			2	1	1	2	1	308			2	4	2	1	382			1	2	2	1	314
	3	1	2	1	332			2	1	2	2	1	276			2	1	2	1	428			1	3	2	1	309
	3	1	2	1	380			2	1	1	1	1	260			2	4	2	1	445			1	5	1	1	374
	3	1	2	1	316			2	1	1	2	1	276			2	4	2	1	365			1	4	1	1	397
	3	1	2	1	328			2	1	1	1	1	308			2	4	2	1	381			1	2	1	1	389
	3	1	2	1	284			2	1	2	1	1	371			2	2	2	1	378			1	3	1	1	405
	3	1	2	1	284			2	1	2	1	1	307			2	2	1	1	0			1	2	2	1	394
	3	1	1	1	396			2	1	2	2	1	308			2	1	1	1	459			1	4	2	1	330
	3	1	1	1	380			2	1	1	2	1	339			2	1	2	1	347			1	5	1	1	326
	3	1	2	1	284			2	1	1	2	1	308			2	2	2	1	330			1	5	1	1	370
	3	1	2	1	316			2	1	1	1	1	292			2	4	2	1	318			1	3	1	1	374
	3	1	2	1	300			2	1	1	2	1	356			2	1	1	1	428			1	5	1	1	341
	3	1	2	1	300			2	1	1	2	1	276			2	4	1	1	382			1	1	1	1	363
	3	1	1	1	380			2	1	2	1	1	371			2	3	2	1	374			1	5	2	1	341
	3	1	2	1	300			2	1	1	1	1	275			2	2	1	1	410			1	3	1	1	374
	3	1	1	1	380			2	1	2	2	1	499			2	2	1	1	310			1	2	1	1	410
	3	1	1	1	440			2	1	2	2	1	356			2	4	1	1	333			1	5	1	1	374
	3	1	2	1	268			2	1	1	2	1	228			2	4	1	1	382			1	2	2	1	394
	3	1	1	1	380			2	1	1	1	1	196			2	4	2	-1	0			1	5	2	1	454
	3	1	1	1	364			2	1	1	1	0	164			2	1	2	1	362			1	5	2	1	533
	3	1	2	1	363			2	1	1	2	1	315			2	1	2	1	364			1	5	1	1	374
	3	1	2	1	283			2	1	1	2	1	303			2	4	2	1	430			1	1	1	1	396
	3	1	1	1	411			2	1	2	2	1	356			2	2	2	1	378			1	4	1	1	461
	3	1	1	1	363			2	1	1	1	1	260			2	3	2	1	453			1	5	2	1	342
	3	1	2	1	343			2	1	1	2	1	304			2	2	1	0	394			1	3	2	1	406
	3	1	1	1	395			2	1	1	2	1	324			2	1	2	1	381			1	5	1	1	358
	3	1	2	1	316			2	1	2	1	1	320			2	4	1	1	334			1	3	1	1	437
	3	1	2	1	284			2	1	1	1	1	452			2	2	2	1	362			1	1	1	1	571
	3	1	2	1	268			2	1	2	1	1	292			2	3	1	1	342			1	3	2	1	470
	3	1	2	1	315			2	1	2	1	1	403			2	2	2	1	345			1	1	2	1	428
	3	1	2	1	263			2	1	1	2	1	243			2	4	2	1	329			1	2	2	1	394
	3	1	1	1	380			2	1	2	2	1	339			2	2	2	1	362			1	1	1	1	444
	3	1	1	1	364			2	1	1	2	1	404			2	4	1	1	334			1	1	1	1	444
	3	1	2	1	300			2	1	2	2	1	324			2	2	1	1	392			1	5	2	1	373
	3	1	2	1	300			2	1	1	1	1	244			2	4	2	1	333			1	2	2	1	341
	3	1	1	1	395			2	1	2	1	1	340			2	4	2	1	409			1	5	2	1	353
	3	1	2	1	316			2	1	1	1	1	292			2	1	2	1	396			1	2	1	1	346
	3	1	1	1	364			2	1	2	2	1	292			2	2	2	1	345			1	1	2	1	524
	3	1	2	1	300			2	1	2	1	1	436			2	3	2	1	341			1	5	1	1	357
	3	1	2	1	316			2	1	2	2	1	404			2	3	1	1	374			1	1	2	1	364
	3	1	1	1	360			2	1	2	2	1	324			2	3	2	1	325			1	5	1	1	358
	3	1	2	1	268			2	1	1	2	1	307			2	1	2	1	428			1	2	1	1	426
	3	1	2	1	284			2	1	2	1	1	383			2	2	2	1	326			1	4	1	1	349
	3	1	2	1	300			2	1	2	1	1	468			2	3	1	1	405			1	2	1	1	393
	3	1	2	1	268			2	1	2	2	1	339			2	3	2	1	326			1	1	1	1	364
	3	1	1	1	364			2	1	2	1	1	308			2	1	1	1	348			1	1	2	1	636
	3	1	1	1	360			2	1	2	2	1	435			2	3	1	0	353			1	1	1	1	395
	3	1	1	1	348			2	1	1	2	1	339			2	1	1	1	333			1	3	2	1	310
	3	1	2	1	296			2	1	1	1	1	323			2	3	1	1	406			1	3	1	1	326
	3	1	1	1	380			2	1	2	2	1	420			2	2	1	1	314			1	1	2	1	316
	3	1	1	0	300			2	1	1	1	1	276			2	3	1	1	309			1	1	1	1	363
	3	1	1	1	373			2	1	2	1	1	404			2	2	1	1	377			1	4	2	1	281
	3	1	1	1	444			2	1	1	1	1	404			2	4	1	1	457			1	5	2	1	326
	3	1	1	1	348			2	1	1	2	1	339			2	2	1	1	457			1	2	2	1	362
	3	1	1	1	363			2	1	2	2	1	420			2	1	2	1	460			1	3	1	1	402
	3	1	1	1	364			2	1	1	2	1	352			2	4	2	1	334			1	2	2	1	346
	3	1	2	1	380			2	1	1	2	1	356			2	3	1	1	390			1	3	2	1	358
	3	1	2	1	360			2	1	1	2	1	308			2	1	2	1	428			1	5	2	1	358
	3	1	1	1	395			2	1	1	2	1	356			2	1	1	1	444			1	1	1	1	347
	3	1	2	1	395			2	1	2	2	1	404			2	3	1	1	406			1	5	2	1	373
	3	1	1	1	347			2	1	2	1	1	340			2	3	1	1	417			1	3	2	1	325
	3	1	2	1	331			2	1	2	1	1	404			2	1	1	1	411			1	1	1	0	300
	3	1	2	1	331			2	1	1	1	1	243			2	3	2	1	549			1	2	1	1	500
	3	1	2	1	343			2	1	2	2	1	307			2	3	1	1	418			1	4	1	1	542
	3	1	2	1	284			2	1	2	1	1	387			2	4	1	1	350			1	3	1	1	422
	3	1	1	1	364			2	1	1	2	1	243			2	3	2	1	358			1	5	2	1	357
	3	1	2	1	299			2	1	1	1	1	244			2	4	1	1	317			1	5	1	1	517
	3	1	1	1	411			2	1	1	1	1	244			2	3	1	1	421			1	2	2	1	405
	3	1	1	1	412			2	1	1	1	1	356			2	1	1	1	443			1	3	1	1	438
	3	1	2	1	268			2	1	2	1	1	276			2	1	1	1	380			1	2	1	1	394
	3	1	2	1	300			2	1	1	1	1	276			2	3	1	1	342			1	4	1	1	430
	3	1	1	1	395			2	1	1	1	1	308			2	1	2	1	490			1	4	2	1	350
	3	1	2	1	300			2	1	2	1	1	260			2	1	1	1	428			1	3	1	1	341
	3	1	1	1	376			2	1	2	1	1	388			2	3	2	1	321			1	2	2	1	361
	3	1	1	1	362			2	1	1	2	1	355			2	1	1	1	476			1	1	2	1	331
	3	1	1	1	364			2	1	1	1	1	212			2	4	2	1	350			1	3	1	1	342
	3	1	2	1	300			2	1	1	1	1	260			2	4	2	1	414			1	5	2	1	374
	3	2	1	1	377			2	2	1	1	1	292			2	4	2	1	414			2	2	1	1	442
	3	2	2	1	380			2	2	1	1	1	227			2	3	2	1	341			2	4	1	1	397
	3	2	1	1	412			2	2	2	1	1	323			2	3	2	1	422			2	4	1	1	478
	3	2	1	1	348			2	2	2	1	1	324			2	1	2	1	412			2	4	2	1	361
	3	2	2	1	332			2	2	1	2	1	276			2	1	2	1	459			2	1	1	1	364
	3	2	1	1	316			2	2	2	1	1	324			2	3	1	1	405			2	5	2	1	310
	3	2	2	1	380			2	2	2	1	1	356			2	2	1	1	441			2	3	1	1	405
	3	2	2	1	332			2	2	1	2	1	356			2	2	2	1	410			2	1	2	1	331
	3	2	1	1	300			2	2	1	1	1	243			2	2	1	1	394			2	3	1	1	400
	3	2	2	1	332			2	2	1	2	1	244			2	4	1	1	350			2	2	1	1	426
	3	2	2	1	332			2	2	1	1	1	287			2	1	1	1	427			2	4	2	1	302
	3	2	2	1	364			2	2	2	1	1	356			2	1	2	1	412			2	1	1	1	363
	3	2	1	1	396			2	2	1	2	1	276			2	2	2	1	358			2	2	1	1	474
	3	2	1	1	331			2	2	1	2	1	240			2	3	1	1	433			2	3	2	1	374
	3	2	2	1	316			2	2	2	1	1	276			2	1	2	1	460			2	3	1	1	357
	3	2	2	1	316			2	2	1	1	1	452			2	2	1	1	394			2	4	1	1	349
	3	2	1	1	316			2	2	2	2	1	371			2	2	2	1	314			2	5	2	1	390
	3	2	1	1	268			2	2	1	1	1	323			2	1	1	1	540			2	1	1	1	364
	3	2	2	1	380			2	2	1	1	1	255			2	2	1	1	386			2	3	2	1	374
	3	2	1	1	331			2	2	2	1	1	319			2	2	2	1	378			2	5	2	1	342
	3	2	1	1	347			2	2	2	1	1	308			2	1	2	1	396			2	4	2	1	414
	3	2	2	1	331			2	2	1	1	1	292			2	3	2	1	325			2	4	2	1	350
	3	2	2	1	363			2	2	2	1	1	419			2	4	2	1	365			2	5	1	1	293
	3	2	2	1	347			2	2	2	2	1	435			2	4	1	1	429			2	3	1	1	406
	3	2	1	1	300			2	2	1	1	1	259			2	3	2	1	390			2	3	1	1	517
	3	2	2	1	332			2	2	2	2	1	287			2	2	1	1	441			2	1	2	1	348
	3	2	1	1	380			2	2	2	1	1	324			2	4	1	1	366			2	3	1	1	357
	3	2	2	1	332			2	2	1	2	1	244			2	2	2	1	394			2	4	1	1	430
	3	2	1	1	300			2	2	1	1	1	276			2	3	1	0	294			2	1	1	1	392
	3	2	2	1	283			2	2	1	2	1	287			2	1	1	0	406			2	2	2	1	394
	3	2	2	1	300			2	2	2	2	1	260			2	2	2	1	428			2	5	2	1	325
	3	2	1	1	284			2	2	1	2	1	260			2	2	1	1	389			2	3	2	1	357
	3	2	1	1	316			2	2	1	2	1	335			2	4	1	1	365			2	3	2	1	389
	3	2	1	1	332			2	2	2	1	1	307			2	3	2	1	326			2	3	2	1	417
	3	2	1	1	380			2	2	2	1	1	339			2	1	1	1	410			2	3	2	1	342
	3	2	2	1	316			2	2	2	2	1	291			2	4	2	1	366			2	1	2	1	684
	3	2	2	1	331			2	2	1	1	1	307			2	1	1	1	476			2	2	2	1	362
	3	2	1	1	300			2	2	1	2	1	228			2	4	1	1	381			2	4	2	1	414
	3	2	2	1	284			2	2	2	2	1	324			2	4	1	1	445			2	5	2	1	341
	3	2	2	1	347			2	2	2	2	1	303			2	1	1	1	428			2	1	2	1	364
	3	2	2	1	380			2	2	1	1	1	228			2	2	1	1	498			2	2	2	1	325
	3	2	1	1	364			2	2	1	2	1	292			2	4	1	1	397			2	1	1	1	348
	3	2	1	1	412			2	2	2	2	1	372			2	4	1	1	365			2	3	2	1	325
	3	2	2	1	396			2	2	2	1	1	356			2	4	1	1	317			2	1	2	1	348
	3	2	2	1	332			2	2	1	1	1	244			2	3	2	1	390			2	2	2	1	410
	3	2	2	1	364			2	2	2	1	1	292			2	1	2	1	460			2	4	1	1	350
	3	2	1	1	360			2	2	1	1	1	260			2	4	2	1	398			2	5	2	1	437
	3	2	1	1	332			2	2	1	2	1	272			2	1	1	1	444			2	3	1	1	485
	3	2	2	1	299			2	2	2	2	1	292			2	3	2	1	374			2	2	1	1	330
	3	2	1	1	364			2	2	2	2	1	276			2	3	2	1	342			2	2	1	1	522
	3	2	2	1	348			2	2	1	1	1	287			2	3	2	1	310			2	4	2	1	346
	3	2	2	1	300			2	2	1	1	1	371			2	4	1	1	361			2	2	2	1	378
	3	2	1	1	363			2	2	2	2	1	307			2	4	2	1	286			2	2	1	1	314
	3	2	1	1	364			2	2	1	1	1	260			2	3	1	1	438			2	5	1	1	309
	3	2	2	1	316			2	2	2	1	1	324			2	2	1	1	314			2	5	2	1	373
	3	2	1	1	344			2	2	2	2	1	303			2	4	1	1	398			2	1	2	1	332
	3	2	2	1	316			2	2	2	1	1	340			2	1	1	1	412			2	2	2	1	346
	3	2	1	1	267			2	2	1	1	1	404			2	4	2	1	301			2	4	2	1	333
	3	2	2	1	363			2	2	2	2	1	356			2	2	1	1	425			2	1	2	1	332
	3	2	2	1	283			2	2	2	2	1	308			2	2	2	1	389			2	2	2	1	346
	3	2	1	1	283			2	2	1	2	1	260			2	1	1	1	332			2	3	1	1	326
	3	2	1	1	283			2	2	2	2	1	276			2	2	1	1	394			2	3	1	1	386
	3	2	2	1	283			2	2	2	1	1	356			2	2	2	1	442			2	3	2	1	277
	3	2	2	1	332			2	2	2	2	1	307			2	2	2	1	330			2	4	1	1	317
	3	2	1	1	411			2	2	2	1	1	324			2	1	2	1	364			2	3	2	1	294
	3	2	1	1	300			2	2	2	1	1	276			2	3	1	1	342			2	1	1	1	411
	3	2	2	1	332			2	2	2	2	1	291			2	3	2	1	342			2	2	1	1	282
	3	2	2	1	268			2	2	2	1	1	367			2	3	1	1	406			2	3	2	1	342
	3	2	1	1	362			2	2	1	2	1	243			2	1	1	1	379			2	1	1	0	267
	3	2	2	1	316			2	2	2	2	1	292			2	2	2	1	361			2	5	2	1	431
	3	2	2	1	364			2	2	1	1	1	324			2	2	2	1	362			2	1	1	1	347
	3	2	1	1	316			2	2	2	2	1	292			2	4	1	1	366			2	5	1	1	372
	3	2	1	1	380			2	2	2	2	1	420			2	4	1	1	430			2	4	1	1	350
	3	2	1	1	268			2	2	2	2	1	308			2	4	2	1	425			2	1	2	1	364
	3	2	1	1	364			2	2	2	1	0	260			2	1	1	1	442			2	3	2	1	342
	3	2	1	1	348			2	2	2	1	1	359			2	4	1	1	397			2	5	2	1	358
	3	2	2	1	300			2	2	2	1	1	340			2	3	2	1	437			2	4	1	1	350
	3	2	2	1	348			2	2	2	2	1	308			2	4	1	1	430			2	1	1	1	571
	3	2	1	1	396			2	2	1	1	1	340			2	2	2	1	362			2	4	2	1	333
	3	2	1	1	316			2	2	1	1	1	404			2	2	2	1	425			2	4	2	1	350
	3	2	1	1	332			2	2	2	1	1	383			2	4	1	1	414			2	1	2	1	364
	3	2	1	1	284			2	2	2	1	1	356			2	4	1	1	458			2	5	1	1	293
	3	2	2	1	332			2	2	2	1	1	308			2	4	2	1	414			2	5	2	1	390
	3	2	1	1	364			2	2	1	1	1	371			2	1	1	1	428			2	3	1	1	438
	3	2	1	0	252			2	2	1	2	1	291			2	1	1	1	428			2	2	1	1	394
	3	2	2	1	339			2	2	1	2	1	276			2	4	1	1	350			2	4	1	1	349
	3	2	1	1	412			2	2	1	2	1	259			2	3	1	1	390			2	3	1	1	405
	3	2	1	1	332			2	2	2	1	1	403			2	3	2	1	422			2	4	2	1	381
	3	2	2	1	344			2	2	2	2	1	276			2	4	1	1	397			2	1	2	1	444
	3	2	2	1	332			2	2	2	1	1	287			2	3	1	1	321			2	1	1	1	635
	3	2	1	1	364			2	2	2	2	1	271			2	2	2	1	425			2	2	1	1	538
	3	2	2	1	344			2	2	1	2	1	452			2	1	1	1	444			2	2	2	1	362
	3	2	1	1	300			2	2	2	1	1	324			2	3	2	1	326			2	1	1	1	379
	3	2	2	1	364			2	2	1	1	1	228			2	1	2	1	412			2	5	1	1	373
	3	2	2	1	364			2	2	1	1	1	435			2	4	2	1	414			2	5	1	1	405
	3	2	1	1	380			2	2	2	1	1	275			2	1	1	1	348			2	1	1	1	699
	3	2	1	1	428			2	2	2	2	1	323			2	2	1	1	426			2	3	1	1	374
	3	2	1	1	427			2	2	1	2	1	356			2	3	2	1	289			2	4	1	1	318
	3	2	1	1	379			2	2	2	1	1	288			2	3	2	1	310			2	3	1	1	342
	3	2	2	1	363			2	2	2	2	1	275			2	1	2	1	347			2	3	1	1	358
	3	2	1	1	348			2	2	1	2	1	235			2	3	2	1	310			2	5	1	1	310
	3	2	1	1	363			2	2	2	1	1	371			2	4	1	1	366			2	4	2	1	333
	3	2	1	1	316			2	2	2	2	1	352			2	3	2	1	337			2	1	2	1	364
	3	2	2	1	316			2	2	2	2	1	356			2	2	1	1	394			2	4	1	1	394
	3	2	2	1	316			2	2	2	1	1	415			2	3	1	1	437			2	5	1	1	294
	3	2	1	1	396			2	2	1	2	1	244			2	3	1	0	289			2	4	1	1	350
	3	2	2	1	332			2	2	2	2	1	340			2	3	1	1	394			2	1	1	1	380
	3	2	2	1	460			2	2	2	2	1	400			2	4	2	1	462			2	1	2	1	316
	3	2	2	1	363			2	2	2	2	1	324			2	1	2	1	364			2	3	2	1	245
	3	2	2	1	316			2	2	2	2	1	388			2	2	1	1	410			2	5	1	1	357
	3	2	2	1	331			2	2	1	2	1	320			2	1	1	1	380			2	3	2	1	374
	3	2	2	1	391			2	2	1	1	1	308			2	3	1	0	257			2	5	1	1	453
	3	2	2	1	332			2	2	1	1	1	291			2	2	2	1	404			2	2	2	1	298
	3	2	1	1	364			2	2	2	1	1	367			2	3	2	1	342			2	2	1	1	394
	3	2	2	1	380			2	2	1	2	1	259			2	3	1	1	374			2	3	2	1	326
	3	2	2	1	364			2	2	1	1	1	323			2	2	2	1	346			2	5	1	1	326
	3	2	1	1	316			2	2	2	2	1	339			2	4	1	1	366			2	4	1	1	269
	3	2	2	1	364			2	2	1	2	1	260			2	2	2	1	377			2	3	2	1	309
	3	2	1	1	395			2	2	1	2	1	340			2	4	2	1	302			2	3	1	1	358
	3	2	1	1	380			2	2	1	1	1	340			2	4	2	1	410			2	5	2	1	309
	4	1	2	1	485			2	2	2	2	1	404			2	3	2	1	406			2	3	1	1	485
	4	1	2	1	284			2	2	2	2	1	399			2	1	1	1	427			2	5	2	1	449
	4	1	2	1	332			2	2	1	1	1	276			2	4	1	1	473			2	5	1	1	406
	4	1	2	1	316			2	2	2	1	1	308			2	4	2	1	366			2	3	1	1	341
	4	1	2	1	363			2	2	1	2	1	324			2	4	2	1	398			2	4	2	1	348
	4	1	1	1	423			2	2	1	1	1	276			2	3	2	1	438			2	4	2	1	446
	4	1	1	1	380			2	2	2	1	1	388			2	1	2	1	444			2	1	1	1	364
	4	1	1	1	444			2	2	1	2	1	308			2	1	1	1	444			2	5	2	1	514
	4	1	1	1	412			2	2	2	2	1	292			2	4	1	1	430			2	5	2	1	390
	4	1	1	1	428			2	2	2	1	1	372			2	3	2	1	422			2	5	1	1	342
	4	1	2	1	364			2	2	1	1	1	355			2	3	1	1	406			2	5	1	1	358
	4	1	2	1	364			2	2	2	2	1	367			2	4	1	1	382			2	1	1	1	443
	4	1	1	1	492			2	2	2	2	1	323			2	4	2	1	398			2	1	1	1	315
	4	1	1	1	396			2	2	2	1	1	291			2	4	1	1	462			2	1	2	1	332
	4	1	2	1	364			2	2	2	1	1	387			2	1	2	1	428			2	5	2	1	342
	4	1	2	1	364			2	2	1	1	1	383			2	4	2	1	365			2	4	2	1	366
	4	1	1	1	363			2	2	1	2	1	259			2	1	2	1	427			2	1	1	1	364
	4	1	2	1	444			2	2	1	1	1	259			2	3	1	1	453			2	3	1	1	386
	4	1	1	1	428			2	2	1	1	1	275			2	4	1	1	425			2	1	2	1	396
	4	1	2	1	396			2	2	1	1	1	356			2	1	2	1	427			2	4	2	1	317
	4	1	2	1	364			2	2	2	1	1	308			2	3	1	1	405			2	2	1	1	329
	4	1	2	1	363			2	2	2	2	1	352			2	2	1	1	425			2	4	2	1	318
	4	1	1	0	284			2	2	1	2	1	308			2	4	1	1	398			2	1	2	1	524
	4	1	2	1	372			2	2	1	2	1	404			2	3	2	1	369			2	2	2	1	362
	4	1	1	1	379			2	2	1	1	1	404			2	2	2	1	394			2	3	1	1	405
	4	1	1	1	363			2	2	1	1	1	244			2	2	1	0	330			2	1	1	1	443
	4	1	1	1	411			2	2	2	2	1	355			2	4	2	1	423			2	3	2	1	406
	4	1	1	1	395			2	2	2	2	1	323			2	1	2	1	363			2	1	1	1	539
	4	1	1	1	380			2	2	1	2	1	227			2	4	2	1	425			2	1	1	1	379
	4	1	1	1	427			2	2	2	2	1	307			2	2	1	1	458			2	5	1	1	390
	4	1	1	1	460			2	2	2	2	1	308			2	4	2	1	382			2	1	1	1	348
	4	1	2	1	396			2	2	1	2	1	292			2	4	2	1	318			2	5	2	1	326
	4	1	1	1	428			2	2	1	1	1	292			2	3	1	1	469			2	2	1	1	314
	4	1	1	1	444			2	2	2	1	1	404			2	3	1	1	309			2	3	2	1	406
	4	1	2	1	364			2	2	1	2	1	244			2	1	2	1	443			2	5	1	1	342
	4	1	2	1	364			2	2	2	2	1	276			2	3	2	1	437			2	4	1	1	333
	4	1	1	1	412			2	2	2	2	1	324			2	3	1	1	422			2	3	2	1	341
	4	1	2	1	348			2	2	2	2	1	292			2	1	1	1	412			2	1	1	1	332
	4	1	2	1	380			2	2	1	2	1	224			2	4	2	1	366			2	5	2	1	310
	4	1	1	1	444			2	2	1	2	1	244			2	1	1	1	439			2	3	2	1	326
	4	1	2	1	442			2	2	2	1	1	324			2	3	1	1	390			2	4	1	1	366
	4	1	1	1	460			2	2	1	2	1	324			2	1	2	1	412			2	5	1	1	305
	4	1	1	1	412			2	2	1	2	1	292			2	4	2	1	382			2	2	1	1	362
	4	1	1	1	491			2	2	1	2	1	324			2	2	1	1	410			2	1	2	1	507
	4	1	1	1	332			2	2	2	1	1	419			2	4	2	0	286			2	5	1	1	449
	4	1	2	1	476			2	2	1	2	1	275			2	3	2	1	318			2	1	1	1	444
	4	1	2	1	348			2	2	1	2	1	307			2	4	2	1	398			2	3	1	1	390
	4	1	1	1	428			2	2	1	2	1	387			2	2	1	1	409			2	5	1	1	326
	4	1	1	1	396			2	2	1	2	1	404			2	4	1	1	317			2	3	2	1	342
	4	1	2	1	396			2	2	1	1	1	308			2	1	2	1	395			2	2	2	1	234
	4	1	1	1	412			2	2	2	2	1	275			2	3	1	0	293			2	2	2	1	298
	4	1	1	1	395			2	2	2	1	1	323			2	1	1	1	435			2	2	1	1	249
	4	1	2	1	332			2	2	1	2	1	276			2	2	1	1	345			2	5	1	1	325
	4	1	2	1	438			2	2	1	1	1	275			2	3	2	1	401			2	3	2	1	262
	4	1	2	1	380			2	2	2	1	1	339			2	3	2	1	326			2	3	1	1	326
	4	1	1	1	412			2	2	1	1	1	260			2	2	2	1	362			2	5	1	1	438
	4	1	2	1	379			2	2	1	1	1	324			2	2	1	1	422			2	1	1	0	300
	4	1	1	1	411			2	2	1	1	1	244			2	3	2	1	342			2	5	2	1	301
	4	1	2	1	364			2	2	1	2	1	244			2	2	2	1	346			2	4	1	1	301
	4	1	2	1	364			2	2	2	1	1	452			2	3	2	1	405			2	4	1	1	365
	4	1	2	1	347			2	2	1	1	1	274			2	4	1	1	462			2	5	2	1	374
	4	1	1	1	411			2	2	1	2	1	287			2	4	1	1	430			2	3	1	1	358
	4	1	2	1	379			2	2	1	2	1	239			2	1	2	1	412			2	3	1	1	326
	4	1	2	1	347			2	2	2	1	1	387			2	1	1	1	394			2	2	2	1	346
	4	1	1	1	395			2	2	1	2	1	271			2	1	2	1	363			2	1	1	1	508
	4	1	1	1	380			2	2	1	2	1	292			2	2	1	1	424			2	2	2	1	346
	4	1	2	1	364			2	2	1	1	1	292			2	4	1	0	429			2	5	1	1	325
	4	1	2	1	347			2	2	1	1	1	324			2	3	1	1	386			2	1	2	1	347
	4	1	1	1	444			2	2	2	2	1	340			2	4	2	1	333			2	4	2	1	317
	4	1	2	1	412			2	2	1	1	1	292			2	2	2	1	373			2	3	2	1	374
	4	1	2	1	348			2	2	2	1	1	372			2	4	1	1	365			2	1	1	1	331
	4	1	1	1	428			2	2	1	1	1	371			2	2	1	1	357			2	2	2	1	314
	4	1	1	1	396			2	2	2	1	1	339			2	2	1	1	426			2	1	2	1	316
	4	1	2	1	476			2	2	1	1	1	276			2	2	1	1	377			2	3	1	0	310
	4	1	1	1	428			2	2	1	2	1	356			2	2	1	1	442			2	3	2	1	384
	4	1	2	1	348			2	2	2	2	1	388			2	1	1	1	444			2	5	2	1	341
	4	1	2	1	428			2	2	2	1	1	228			2	1	1	1	396			2	4	2	1	366
	4	1	1	1	364			2	2	1	2	1	243			2	1	1	1	492			2	5	1	1	326
	4	1	2	1	344			2	2	2	2	1	339			2	2	2	1	330			2	4	2	1	414
	4	1	2	1	331			2	2	1	1	1	259			2	1	1	1	459			2	2	1	1	406
	4	1	1	1	412			3	1	1	1	1	396			2	3	1	1	350			2	2	1	1	481
	4	1	2	1	348			3	1	1	2	1	340			2	3	2	1	422			2	2	2	1	325
	4	1	2	1	476			3	1	1	1	1	352			2	2	2	0	393			2	4	1	1	365
	4	1	2	1	311			3	1	2	1	1	340			2	3	2	1	327			2	3	1	1	358
	4	1	2	1	316			3	1	1	1	1	340			2	2	2	1	345			2	5	2	1	354
	4	1	2	1	364			3	1	1	1	1	276			2	4	1	1	350			2	3	2	1	342
	4	1	1	1	380			3	1	2	2	1	372			2	2	2	1	357			2	4	2	1	377
	4	1	1	1	408			3	1	2	2	1	340			2	2	2	1	314			2	1	2	1	331
	4	1	1	1	380			3	1	1	2	1	324			2	3	1	1	406			2	2	2	1	296
	4	1	2	1	312			3	1	2	2	1	372			2	2	1	1	330			2	4	2	1	285
	4	1	1	1	364			3	1	1	2	1	355			2	1	1	1	411			2	2	1	1	425
	4	1	1	1	348			3	1	1	2	1	307			2	1	2	1	380			2	2	2	1	297
	4	1	1	1	331			3	1	2	1	1	383			2	3	2	1	386			2	3	2	1	338
	4	1	1	1	380			3	1	1	2	1	355			2	3	2	1	358			2	1	1	1	428
	4	1	2	1	348			3	1	2	2	1	387			2	3	2	1	406			2	5	2	1	310
	4	1	1	1	440			3	1	1	1	1	307			2	4	1	1	333			2	5	2	1	533
	4	1	1	1	364			3	1	2	1	1	355			2	2	2	1	426			2	4	1	1	301
	4	1	2	1	380			3	1	2	2	1	388			2	2	2	0	378			2	4	2	1	526
	4	1	2	1	347			3	1	2	1	1	388			2	1	2	1	404			2	4	1	1	398
	4	1	2	1	331			3	1	2	1	1	356			2	3	1	1	373			2	4	1	1	350
	4	1	1	1	379			3	1	2	1	1	371			2	1	2	1	379			2	4	2	1	333
	4	1	2	1	343			3	1	1	2	1	356			2	4	1	1	429			2	3	1	1	390
	4	1	2	1	348			3	1	1	1	1	292			2	4	2	1	382			2	2	2	1	313
	4	1	2	1	412			3	1	1	1	1	275			2	4	1	1	318			2	3	2	1	373
	4	1	2	1	428			3	1	1	1	1	291			2	3	1	1	422			2	4	1	1	318
	4	1	2	1	411			3	1	2	1	1	340			2	2	2	1	409			2	2	1	1	309
	4	1	2	1	444			3	1	2	1	1	340			2	3	1	1	390			2	4	1	1	366
	4	1	1	1	428			3	1	1	1	1	308			2	4	2	1	414			2	4	1	1	366
	4	1	2	1	316			3	1	1	2	1	292			2	3	2	1	406			2	5	1	1	390
	4	1	2	1	380			3	1	2	1	1	340			2	1	1	1	475			2	3	1	1	374
	4	1	1	1	428			3	1	2	2	1	355			2	1	2	1	410			2	3	1	1	341
	4	1	1	1	492			3	1	1	1	1	308			2	2	1	1	378			2	1	2	1	363
	4	1	1	1	375			3	1	2	1	1	372			2	2	2	1	442			2	1	2	1	332
	4	1	1	1	396			3	1	2	1	1	340			2	3	2	1	342			2	5	2	1	370
	4	1	1	1	492			3	1	1	2	1	260			2	3	2	1	437			2	2	2	1	330
	4	1	1	1	411			3	1	2	1	1	415			2	3	2	1	373			2	3	1	1	342
	4	1	1	1	364			3	1	2	2	1	340			2	2	2	1	377			2	2	2	1	298
	4	1	2	1	364			3	1	1	2	1	308			2	4	1	1	382			2	5	2	1	326
	4	1	1	1	471			3	1	1	1	1	260			2	4	2	1	382			2	1	1	1	507
	4	1	1	1	427			3	1	2	2	1	292			2	3	1	1	389			2	2	2	1	265
	4	2	1	1	367			3	1	1	1	1	324			2	1	1	1	568			2	4	1	1	366
	4	2	2	1	332			3	1	1	1	1	292			2	4	1	1	350			2	4	2	1	286
	4	2	1	0	0			3	1	1	1	1	276			2	3	1	0	374			2	5	2	1	390
	4	2	1	1	371			3	1	1	2	1	228			2	1	2	1	413			2	4	2	1	302
	4	2	1	1	364			3	1	2	1	1	324			2	3	1	1	358			2	4	2	1	350
	4	2	1	1	348			3	1	1	1	1	256			2	3	2	1	325			2	3	1	1	310
	4	2	1	1	364			3	1	2	1	1	340			2	3	2	1	374			2	1	2	1	299
	4	2	1	1	428			3	1	1	2	1	243			2	3	1	1	374			2	2	2	1	361
	4	2	2	1	315			3	1	2	1	1	275			2	1	1	1	508			2	4	1	1	301
	4	2	1	1	428			3	1	1	1	1	276			2	4	1	1	366			2	1	1	1	396
	4	2	2	1	444			3	1	2	2	1	259			2	2	2	1	410			2	4	2	1	350
	4	2	1	1	332			3	1	2	2	1	307			2	1	2	1	506			2	1	1	1	364
	4	2	2	1	376			3	1	2	2	1	324			2	1	1	1	411			2	1	2	1	312
	4	2	2	1	300			3	1	1	2	1	228			2	3	1	1	358			2	1	1	1	476
	4	2	1	1	364			3	1	2	1	1	260			2	2	1	1	426			2	5	2	1	357
	4	2	2	1	375			3	1	2	1	1	308			2	3	1	1	390			2	4	2	1	333
	4	2	2	1	363			3	1	1	2	1	276			2	4	2	1	398			2	5	1	1	358
	4	2	2	1	347			3	1	1	1	1	275			2	1	2	1	412			2	1	1	1	332
	4	2	2	1	347			3	1	2	1	1	307			2	3	1	1	374			2	4	1	1	334
	4	2	2	1	315			3	1	2	2	1	323			2	1	2	1	376			2	4	2	1	366
	4	2	2	1	299			3	1	2	2	1	339			2	1	1	1	620			2	3	1	0	358
	4	2	2	1	364			3	1	1	1	1	275			2	2	1	1	426			2	2	1	1	322
	4	2	1	1	311			3	1	1	1	1	275			2	1	1	1	380			2	3	1	1	357
	4	2	2	1	347			3	1	2	2	1	307			2	2	2	1	442			2	1	2	1	363
	4	2	1	1	332			3	1	1	1	1	227			2	1	2	1	412			2	5	1	1	310
	4	2	1	1	348			3	1	2	2	1	323			2	1	2	1	380			2	2	1	1	346
	4	2	2	1	316			3	1	1	2	1	228			2	4	2	1	365			2	4	2	1	350
	4	2	1	1	284			3	1	2	2	1	308			2	1	1	1	395			2	2	2	1	698
	4	2	2	1	332			3	1	1	2	1	259			2	1	2	1	619			2	2	1	0	297
	4	2	2	0	283			3	1	2	1	1	355			2	4	2	1	350			2	4	1	1	391
	4	2	2	1	305			3	1	1	2	1	260			2	2	2	1	426			2	1	1	1	523
	4	2	1	1	395			3	1	1	2	1	260			2	3	2	0	400			2	5	1	1	293
	4	2	2	1	364			3	1	1	1	1	259			2	2	2	1	377			2	2	2	1	457
	4	2	2	1	331			3	1	2	2	1	323			2	2	1	1	442			2	5	2	1	342
	4	2	2	1	348			3	1	2	1	1	340			2	2	1	1	378			2	5	1	1	342
	4	2	2	1	364			3	1	2	2	1	308			2	2	1	1	390			2	4	1	1	430
	4	2	2	1	332			3	1	2	2	1	367			2	1	1	1	380			2	1	2	1	408
	4	2	2	1	332			3	1	2	1	1	340			2	4	2	1	350			2	5	2	1	357
	4	2	2	1	300			3	1	2	1	1	420			2	3	2	1	370			2	3	2	1	324
	4	2	2	1	316			3	1	2	1	1	356			2	2	2	1	378			2	2	2	1	313
	4	2	2	1	364			3	1	1	2	1	260			2	1	2	1	444			2	2	1	1	410
	4	2	1	1	396			3	1	1	2	1	291			2	2	1	1	378			2	3	2	1	342
	4	2	1	1	380			3	1	1	1	1	292			2	1	2	1	395			2	3	2	1	294
	4	2	1	1	348			3	1	2	2	1	324			2	4	2	1	413			2	2	2	1	490
	4	2	2	1	396			3	1	1	2	1	227			2	2	2	1	441			2	1	2	1	315
	4	2	1	1	396			3	1	2	1	1	340			2	1	2	1	380			2	4	2	1	365
	4	2	1	1	347			3	1	2	2	1	324			2	1	1	1	428			2	2	1	1	617
	4	2	1	1	331			3	1	2	2	1	260			2	2	2	1	345			2	3	1	1	406
	4	2	2	1	380			3	1	1	1	1	291			2	4	2	1	430			2	3	1	1	390
	4	2	2	1	380			3	1	1	2	1	212			2	2	2	1	378			2	1	2	1	380
	4	2	2	1	364			3	1	1	2	1	308			2	2	1	1	425			2	1	1	1	316
	4	2	1	1	380			3	1	2	1	1	416			2	2	2	1	361			2	3	1	1	374
	4	2	1	1	364			3	1	1	1	1	276			2	1	1	1	379			2	5	1	1	418
	4	2	1	1	364			3	1	1	2	1	244			2	4	2	1	398			2	1	2	1	332
	4	2	2	1	347			3	1	1	2	1	260			2	2	2	1	362			2	1	2	1	315
	4	2	2	1	363			3	1	1	1	1	260			2	1	2	1	407			2	5	1	1	341
	4	2	1	1	379			3	1	2	2	1	372			2	2	2	1	409			2	2	2	1	357
	4	2	2	1	375			3	1	2	2	1	308			2	2	1	1	438			2	3	1	1	401
	4	2	1	1	347			3	1	2	1	1	324			2	1	2	1	392			2	1	2	1	408
	4	2	2	1	348			3	1	1	2	1	244			2	4	1	1	429			2	1	1	1	332
	4	2	1	1	428			3	1	1	2	1	384			2	2	1	1	409			2	1	1	1	444
	4	2	1	1	412			3	1	1	2	1	324			2	2	1	1	442			2	3	1	1	326
	4	2	1	1	379			3	1	2	2	1	388			2	3	2	1	438			2	4	2	1	333
	4	2	2	1	299			3	1	1	2	1	303			2	1	2	1	475			2	1	1	1	379
	4	2	2	1	411			3	1	2	2	1	292			2	2	1	1	394			2	5	1	1	406
	4	2	1	1	396			3	1	1	1	1	228			2	3	1	0	289			2	3	1	1	390
	4	2	2	1	316			3	1	1	2	1	275			2	2	1	1	385			2	4	2	1	318
	4	2	2	1	428			3	1	1	1	1	227			2	3	2	1	405			2	2	1	0	282
	4	2	1	1	364			3	1	2	2	1	339			2	3	1	1	437			2	4	2	1	375
	4	2	2	1	348			3	1	1	1	1	243			2	3	2	1	454			2	1	2	1	348
	4	2	2	1	364			3	1	2	1	1	355			2	1	1	1	444			2	3	1	1	453
	4	2	1	1	396			3	1	1	2	1	243			2	4	1	1	522			2	2	1	1	393
	4	2	2	1	364			3	1	2	2	1	371			2	4	1	1	414			2	3	2	1	293
	4	2	2	1	332			3	1	2	1	1	372			2	2	1	1	394			2	2	2	1	282
	4	2	2	1	332			3	1	2	1	1	420			2	4	2	1	381			2	5	1	1	374
	4	2	2	1	348			3	1	2	1	1	500			2	4	1	1	445			2	2	2	1	378
	4	2	1	1	380			3	1	1	1	1	420			2	1	2	1	491			2	2	1	1	394
	4	2	2	1	364			3	1	1	2	1	275			2	2	2	1	458			2	5	1	1	322
	4	2	1	1	396			3	1	2	2	1	323			2	4	1	1	456			2	5	2	1	373
	4	2	2	1	348			3	1	1	1	1	340			2	1	2	1	396			2	5	2	1	357
	4	2	2	1	332			3	1	2	1	1	404			2	2	2	1	437			2	3	2	1	326
	4	2	1	1	378			3	1	2	1	1	544			2	4	2	1	381			2	5	2	1	358
	4	2	1	1	359			3	1	2	1	1	564			2	4	2	1	430			2	2	2	1	330
	4	2	2	1	332			3	1	2	2	1	484			2	3	1	1	518			2	5	1	1	342
	4	2	1	1	332			3	1	1	2	1	340			2	2	1	1	394			2	4	1	1	302
	4	2	1	1	300			3	1	1	2	1	351			2	3	2	1	485			2	4	1	1	381
	4	2	2	1	332			3	1	1	2	1	340			2	4	1	1	381			2	5	2	1	357
	4	2	1	1	364			3	1	1	1	1	436			2	2	2	1	406			2	5	2	1	530
	4	2	2	1	332			3	1	2	2	1	308			2	4	1	1	446			2	2	2	1	330
	4	2	2	1	380			3	1	2	2	1	338			2	3	2	1	406			2	1	1	1	407
	4	2	2	1	315			3	1	1	2	1	467			2	1	1	1	475			2	3	1	1	374
	4	2	1	1	331			3	1	2	1	1	404			2	1	1	1	411			2	2	1	1	362
	4	2	1	1	315			3	1	2	2	1	372			2	3	1	1	389			2	1	2	1	348
	4	2	1	0	315			3	1	1	1	1	292			2	2	2	1	393			2	4	1	1	461
	4	2	1	1	324			3	1	1	1	1	260			2	3	1	1	389			2	4	1	1	397
	4	2	1	1	363			3	1	2	1	1	324			2	4	2	1	381			2	3	1	1	469
	4	2	1	1	363			3	1	2	2	1	372			2	1	2	1	396			2	5	2	1	326
	4	2	1	1	380			3	1	1	2	1	292			2	1	1	1	364			2	1	1	1	423
	4	2	2	1	412			3	1	1	1	1	276			2	1	2	1	408			2	1	2	1	316
	4	2	1	1	379			3	1	1	1	1	272			2	4	2	1	382			2	1	2	1	396
	4	2	2	1	427			3	1	1	2	1	260			2	2	1	1	410			2	5	1	1	322
	4	2	1	1	411			3	1	1	1	1	276			2	3	2	1	390			2	3	2	1	389
	4	2	1	1	411			3	1	2	2	1	371			2	4	2	1	286			2	3	2	1	421
	4	2	2	1	444			3	1	1	1	1	292			2	2	1	1	442			2	2	1	1	438
	4	2	2	1	412			3	1	2	1	1	340			2	1	2	1	396			2	4	2	1	350
	4	2	2	1	348			3	1	2	1	1	324			2	4	2	1	317			2	4	2	1	334
	4	2	1	1	332			3	1	1	1	1	272			2	4	2	1	413			2	2	1	1	666
	4	2	1	1	428			3	1	2	2	1	339			2	3	1	1	373			2	5	2	1	518
	4	2	2	1	476			3	1	2	2	1	324			2	3	2	1	421			2	4	1	1	333
	4	2	1	1	460			3	1	2	1	1	275			2	2	1	1	457			2	1	1	1	475
	4	2	1	1	428			3	1	1	2	1	324			2	2	1	1	342			2	3	1	1	309
	4	2	1	1	460			3	1	2	1	1	292			2	2	2	1	341			2	5	1	1	357
	4	2	1	1	332			3	1	2	2	1	356			2	1	1	1	427			2	5	1	1	326
	4	2	2	1	412			3	1	1	2	1	308			2	3	2	1	358			2	4	1	1	430
	4	2	1	1	412			3	1	2	1	1	307			2	4	1	1	541			2	2	1	1	358
	4	2	1	1	364			3	1	1	1	1	307			2	2	1	1	410			2	4	2	1	382
	4	2	1	1	411			3	1	1	1	1	275			2	2	1	1	410			2	1	1	1	347
	4	2	1	1	444			3	1	1	1	1	371			2	3	1	1	422			2	2	1	1	489
	4	2	1	1	347			3	1	2	2	1	323			2	2	2	1	390			2	4	1	1	350
	4	2	2	1	412			3	1	1	1	1	259			2	1	2	1	428			2	5	1	1	454
	5	1	2	1	541			3	1	2	2	1	387			3	4	2	1	418			2	3	2	1	278
	5	1	1	1	555			3	1	2	2	1	388			3	1	2	1	316			2	5	2	1	518
	5	1	2	1	444			3	1	1	2	1	291			3	1	2	1	300			2	1	1	1	364
	5	1	2	1	412			3	1	1	1	1	404			3	3	1	1	406			2	4	2	1	398
	5	1	2	1	476			3	1	1	2	1	356			3	2	1	1	266			2	2	2	1	345
	5	1	2	1	412			3	1	1	2	1	260			3	1	1	0	252			2	1	2	1	347
	5	1	1	1	460			3	1	1	1	1	244			3	1	1	1	354			2	1	1	1	396
	5	1	2	1	476			3	1	1	2	1	291			3	2	2	1	266			2	2	2	1	330
	5	1	2	1	492			3	1	2	1	1	372			3	2	1	1	298			2	5	1	1	406
	5	1	1	1	476			3	1	2	1	1	308			3	4	1	1	249			2	2	1	1	346
	5	1	2	1	347			3	1	1	2	1	276			3	4	1	1	238			2	2	1	1	410
	5	1	1	1	508			3	1	2	2	1	308			3	1	2	1	380			2	3	1	1	358
	5	1	2	1	652			3	1	2	2	1	420			3	1	2	1	316			2	5	1	1	373
	5	1	2	1	572			3	1	2	2	1	324			3	2	1	1	250			2	1	1	1	379
	5	1	2	1	475			3	1	2	1	1	340			3	3	1	1	310			2	2	2	1	377
	5	1	2	1	444			3	1	2	1	1	308			3	2	1	0	277			2	4	2	1	398
	5	1	2	1	428			3	1	1	1	1	255			3	3	2	1	309			2	5	1	1	273
	5	1	1	1	460			3	1	2	1	1	383			3	2	2	1	441			2	3	1	1	342
	5	1	2	1	412			3	1	1	2	1	244			3	4	2	1	301			2	2	2	1	506
	5	1	2	1	380			3	1	2	1	1	416			3	1	1	1	364			2	2	1	0	265
	5	1	1	1	476			3	1	1	2	1	419			3	2	2	1	234			2	4	1	1	391
	5	1	1	1	444			3	1	2	2	1	244			3	4	2	1	366			2	1	2	1	395
	5	1	1	1	444			3	1	1	2	1	288			3	4	2	1	349			2	3	2	1	417
	5	1	1	1	524			3	1	1	1	1	272			3	3	1	1	337			2	3	2	1	405
	5	1	1	1	552			3	1	2	1	1	372			3	3	1	1	438			2	3	2	1	374
	5	1	2	1	444			3	1	2	2	1	292			3	2	1	0	282			2	3	2	1	486
	5	1	1	1	428			3	1	1	2	1	292			3	4	2	1	288			2	4	1	1	398
	5	1	2	1	428			3	1	2	2	1	340			3	3	2	1	294			2	2	1	1	441
	5	1	1	1	523			3	1	1	1	1	260			3	4	1	1	366			2	3	2	1	309
	5	1	1	1	443			3	1	1	2	1	308			3	1	2	1	300			2	5	1	1	485
	5	1	1	1	411			3	1	1	2	1	228			3	4	1	1	476			2	4	2	1	398
	5	1	1	1	491			3	1	1	1	1	244			3	4	1	1	237			2	5	2	1	342
	5	1	1	1	428			3	1	2	2	1	339			3	1	2	1	251			2	5	1	1	326
	5	1	1	1	444			3	1	1	1	1	340			3	3	2	1	277			2	4	2	1	364
	5	1	2	1	380			3	1	2	2	1	308			3	3	1	1	262			2	2	2	1	490
	5	1	1	1	460			3	1	2	1	1	324			3	4	1	1	317			2	4	1	1	381
	5	1	1	1	396			3	1	2	1	1	292			3	4	1	0	318			2	2	2	1	409
	5	1	2	1	380			3	1	2	1	1	356			3	3	1	1	464			2	4	1	1	344
	5	1	1	1	412			3	1	2	2	1	324			3	2	2	1	298			2	1	2	1	328
	5	1	1	1	412			3	1	1	1	1	291			3	3	2	1	342			2	4	2	1	366
	5	1	2	1	491			3	2	2	2	1	667			3	3	1	1	310			2	5	2	1	365
	5	1	1	0	300			3	2	1	1	1	435			3	3	1	1	406			2	5	1	1	325
	5	1	2	1	453			3	2	1	2	1	259			3	4	2	1	286			2	1	2	1	300
	5	1	2	1	396			3	2	1	2	1	256			3	3	2	1	262			2	1	2	1	348
	5	1	1	1	459			3	2	1	1	1	260			3	4	2	0	269			2	3	2	1	358
	5	1	1	1	444			3	2	2	2	1	292			3	4	2	1	295			2	2	1	1	314
	5	1	1	1	444			3	2	2	1	1	468			3	3	1	1	374			2	5	1	1	374
	5	1	2	1	396			3	2	1	2	1	275			3	2	2	1	297			2	1	1	0	284
	5	1	1	1	460			3	2	2	2	1	356			3	4	2	1	349			2	3	2	1	335
	5	1	2	1	428			3	2	2	2	1	323			3	3	2	1	421			2	5	1	1	293
	5	1	2	1	316			3	2	2	1	1	388			3	4	1	1	382			2	3	2	1	342
	5	1	1	1	587			3	2	2	2	1	484			3	1	1	1	394			2	1	1	1	379
	5	1	1	1	428			3	2	2	1	1	403			3	1	1	1	380			2	5	2	1	565
	5	1	1	1	459			3	2	1	1	1	292			3	1	2	1	412			2	1	2	1	396
	5	1	2	1	459			3	2	2	1	1	388			3	3	1	1	278			2	5	1	1	374
	5	1	1	1	488			3	2	2	1	1	356			3	2	2	0	298			2	2	2	1	330
	5	1	2	1	391			3	2	2	2	1	308			3	3	2	1	384			2	3	1	1	341
	5	1	1	1	443			3	2	1	2	1	388			3	2	2	1	410			2	5	2	1	357
	5	1	2	1	283			3	2	1	1	1	388			3	3	2	1	406			2	4	1	1	382
	5	1	1	1	475			3	2	1	2	1	340			3	3	2	1	326			2	3	1	1	437
	5	1	2	1	492			3	2	2	2	1	307			3	1	2	1	380			2	2	1	1	378
	5	1	1	1	460			3	2	1	2	1	323			3	3	1	1	373			2	1	2	1	332
	5	1	2	1	380			3	2	1	1	1	259			3	4	2	1	333			2	1	1	1	332
	5	1	1	1	476			3	2	1	1	1	259			3	2	1	1	249			2	2	1	1	393
	5	1	2	1	524			3	2	2	2	1	323			3	1	1	1	331			2	1	1	1	539
	5	1	2	1	440			3	2	2	2	1	467			3	1	1	1	395			2	5	1	1	369
	5	1	1	1	492			3	2	2	1	1	404			3	2	2	1	293			2	4	1	1	382
	5	1	1	1	412			3	2	1	1	1	276			3	1	1	1	412			2	4	2	1	366
	5	1	1	1	428			3	2	2	2	1	303			3	1	1	1	380			2	4	1	1	366
	5	1	2	1	348			3	2	2	1	1	276			3	2	1	1	265			2	2	1	1	314
	5	1	2	1	348			3	2	2	2	1	260			3	2	1	1	249			2	5	2	1	374
	5	1	2	1	284			3	2	1	1	1	335			3	3	2	1	310			2	2	2	1	389
	5	1	2	1	299			3	2	2	2	1	340			3	3	2	1	406			2	3	2	1	309
	5	1	2	1	331			3	2	2	2	1	436			3	2	1	1	378			2	2	2	1	341
	5	1	1	1	460			3	2	1	2	1	356			3	2	2	1	394			2	3	1	1	406
	5	1	2	1	364			3	2	1	2	1	420			3	4	2	1	398			2	5	1	1	354
	5	1	1	1	540			3	2	1	2	1	340			3	3	1	1	374			2	5	2	1	374
	5	1	1	1	460			3	2	1	2	1	260			3	4	1	1	414			2	5	2	1	342
	5	1	1	1	460			3	2	1	2	1	228			3	3	1	1	310			2	5	2	1	342
	5	1	1	1	492			3	2	1	2	1	276			3	3	2	1	422			2	1	2	1	331
	5	1	1	1	476			3	2	2	1	1	420			3	3	1	1	325			2	2	1	1	297
	5	1	2	1	412			3	2	1	1	1	308			3	2	1	1	393			2	5	2	1	398
	5	1	1	1	428			3	2	2	1	1	404			3	3	1	1	342			2	4	2	1	397
	5	1	1	1	428			3	2	1	1	1	336			3	4	1	1	349			2	4	2	1	365
	5	1	2	1	380			3	2	2	1	1	436			3	2	2	1	426			2	4	1	1	333
	5	1	2	1	376			3	2	2	2	1	388			3	2	2	1	378			2	2	1	1	361
	5	1	2	1	347			3	2	1	2	1	404			3	2	2	1	361			2	4	1	1	301
	5	1	1	1	458			3	2	2	1	1	404			3	4	1	1	266			2	2	2	1	345
	5	1	1	1	347			3	2	1	2	1	292			3	4	2	1	349			2	3	1	1	369
	5	1	2	1	491			3	2	1	1	1	244			3	4	2	1	398			2	2	1	1	298
	5	1	2	1	395			3	2	2	2	1	372			3	3	2	1	278			2	1	1	0	316
	5	1	1	1	635			3	2	1	2	1	340			3	1	1	1	380			2	5	2	1	394
	5	1	2	1	524			3	2	2	1	1	372			3	3	1	1	342			2	1	1	1	348
	5	1	1	1	523			3	2	2	2	1	308			3	4	1	1	238			2	2	2	1	330
	5	1	2	1	428			3	2	2	1	1	372			3	4	1	1	302			2	2	1	1	698
	5	1	2	1	348			3	2	2	1	1	372			3	3	2	1	262			2	3	2	0	341
	5	1	1	1	428			3	2	2	2	1	356			3	4	2	1	333			2	2	2	1	396
	5	1	1	0	348			3	2	1	2	1	256			3	1	1	1	347			2	1	1	1	507
	5	1	2	1	388			3	2	2	2	1	276			3	1	2	1	311			2	2	2	1	394
	5	1	2	1	380			3	2	1	2	1	356			3	4	2	1	398			2	2	2	1	394
	5	1	1	1	412			3	2	1	1	1	340			3	2	2	1	265			2	4	2	1	494
	5	1	1	1	444			3	2	2	1	1	404			3	2	1	1	297			2	2	2	1	330
	5	1	1	1	520			3	2	2	2	1	367			3	2	2	1	362			2	3	1	1	434
	5	1	1	1	476			3	2	2	1	1	384			3	1	1	1	300			2	4	1	1	429
	5	1	2	1	492			3	2	1	1	1	324			3	2	2	1	282			2	4	2	1	365
	5	1	1	1	428			3	2	2	2	1	368			3	1	2	1	268			2	3	2	1	326
	5	1	2	1	412			3	2	2	2	1	336			3	1	1	1	284			2	2	1	1	426
	5	1	2	1	412			3	2	2	1	1	355			3	1	2	1	364			2	3	2	1	199
	5	1	1	1	460			3	2	2	2	1	355			3	1	2	0	252			2	3	2	1	277
	5	1	2	1	316			3	2	2	1	1	323			3	2	1	1	324			2	3	1	1	518
	5	1	2	1	408			3	2	1	1	1	291			3	2	2	1	298			2	3	2	1	372
	5	1	2	1	444			3	2	1	1	1	303			3	4	2	1	302			2	4	2	1	333
	5	1	1	1	396			3	2	1	2	1	258			3	2	1	1	410			2	4	2	1	318
	5	1	2	1	396			3	2	1	1	1	242			3	3	2	1	293			2	5	2	1	422
	5	1	2	1	364			3	2	1	1	1	292			3	2	1	1	357			2	3	2	1	89
	5	1	2	1	459			3	2	1	1	1	306			3	4	1	1	457			2	5	1	1	422
	5	1	2	1	491			3	2	2	2	1	324			3	3	1	1	374			2	1	1	1	523
	5	1	2	1	427			3	2	1	1	1	292			3	2	2	1	313			2	5	1	1	373
	5	1	1	1	359			3	2	2	2	1	355			3	2	1	1	346			2	1	1	1	411
	5	1	1	1	443			3	2	1	2	1	307			3	4	2	1	350			2	3	1	1	325
	5	2	1	1	439			3	2	2	2	1	335			3	1	1	1	378			2	2	2	1	378
	5	2	2	1	375			3	2	2	2	1	324			3	3	2	1	358			2	2	1	1	314
	5	2	1	1	476			3	2	2	1	1	436			3	1	2	1	348			2	2	1	1	346
	5	2	1	1	444			3	2	2	2	1	436			3	2	2	1	408			2	5	1	1	370
	5	2	2	1	459			3	2	1	1	1	388			3	1	2	1	412			2	3	2	1	518
	5	2	1	1	476			3	2	2	1	1	308			3	1	1	1	332			2	3	2	1	421
	5	2	2	1	408			3	2	1	1	1	260			3	1	1	1	428			2	1	2	1	699
	5	2	2	1	440			3	2	1	2	1	276			3	1	2	1	412			2	5	2	1	337
	5	2	2	1	492			3	2	2	2	1	340			3	2	2	1	330			2	1	2	1	348
	5	2	2	1	412			3	2	2	1	1	356			3	4	1	1	461			2	2	2	1	314
	5	2	1	1	460			3	2	2	1	1	355			3	1	1	0	267			2	2	2	1	538
	5	2	1	1	428			3	2	1	2	1	308			3	4	1	1	453			2	3	1	1	373
	5	2	2	1	392			3	2	2	1	1	420			3	2	1	1	362			2	3	2	1	342
	5	2	2	1	476			3	2	1	1	1	288			3	1	2	1	283			2	3	1	1	385
	5	2	2	1	411			3	2	1	2	1	512			3	2	2	1	394			2	2	2	1	313
	5	2	2	1	455			3	2	1	1	1	244			3	2	2	1	314			2	5	1	1	309
	5	2	2	1	363			3	2	2	1	1	356			3	4	1	1	317			2	4	2	1	285
	5	2	2	1	411			3	2	2	2	1	356			3	2	2	1	362			2	2	2	1	297
	5	2	2	1	407			3	2	2	1	1	404			3	3	1	1	389			2	4	2	1	350
	5	2	2	1	380			3	2	1	2	1	288			3	2	1	1	0			2	2	1	1	394
	5	2	1	1	412			3	2	1	2	1	448			3	3	1	1	390			2	5	2	1	310
	5	2	2	1	391			3	2	2	1	1	404			3	4	2	1	398			2	4	2	1	393
	5	2	2	1	475			3	2	1	1	1	292			3	3	2	1	406			2	5	1	1	325
	5	2	1	1	315			3	2	2	2	1	356			3	3	1	1	374			2	5	1	1	294
	5	2	2	1	460			3	2	1	1	1	308			3	1	2	1	412			2	1	2	1	296
	5	2	1	1	427			3	2	2	1	1	340			3	3	1	1	341			2	4	1	1	286
	5	2	1	1	460			3	2	1	2	1	291			3	4	2	1	397			2	1	2	1	588
	5	2	1	1	428			3	2	1	1	1	340			3	2	1	1	345			2	1	1	1	412
	5	2	2	1	444			3	2	1	2	1	388			3	1	2	1	411			2	3	1	1	310
	5	2	1	1	476			3	2	1	1	1	260			3	1	1	1	412			2	2	2	1	441
	5	2	1	1	476			3	2	2	1	1	372			3	4	2	1	334			2	2	1	0	297
	5	2	1	1	396			3	2	1	1	1	323			3	1	2	1	379			2	2	1	1	387
	5	2	2	1	412			3	2	2	2	1	324			3	2	1	1	410			2	4	1	1	361
	5	2	2	1	364			3	2	2	1	1	372			3	1	2	1	300			2	2	2	1	394
	5	2	1	1	364			3	2	2	2	1	307			3	1	1	1	316			2	1	2	1	364
	5	2	1	1	299			3	2	1	1	1	355			3	3	2	1	278			2	1	1	1	472
	5	2	2	1	524			3	2	2	1	1	307			3	3	1	1	294			2	2	1	1	682
	5	2	1	1	444			3	2	1	2	1	323			3	2	1	1	394			2	2	1	1	329
	5	2	2	1	348			3	2	2	2	1	291			3	2	2	1	265			2	3	2	1	325
	5	2	2	1	427			3	2	2	1	1	323			3	4	2	1	381			2	3	2	1	406
	5	2	1	1	396			3	2	1	2	1	227			3	3	2	1	366			2	5	2	1	325
	5	2	2	1	392			3	2	2	1	1	356			3	2	1	1	362			2	4	1	1	349
	5	2	1	1	332			3	2	1	2	1	276			3	1	2	1	280			2	1	2	1	332
	5	2	1	1	364			3	2	2	1	1	340			3	4	1	1	318			2	1	2	1	364
	5	2	1	1	396			3	2	1	1	1	292			3	4	1	1	430			2	2	1	0	266
	5	2	2	1	411			3	2	1	1	1	259			3	4	1	1	414			2	5	2	1	332
	5	2	2	1	395			3	2	2	2	1	291			3	1	2	1	332			2	1	2	1	331
	5	2	2	1	395			3	2	1	2	1	276			3	1	1	1	263			2	4	2	1	285
	5	2	1	1	347			3	2	2	2	1	308			3	4	2	1	254			2	4	1	1	414
	5	2	1	1	363			3	2	2	1	1	291			3	2	1	1	361			2	5	2	1	405
	5	2	1	1	427			3	2	1	2	1	276			3	3	1	1	273			2	2	2	1	441
	5	2	2	1	412			3	2	2	1	1	324			3	4	1	1	382			2	4	2	1	542
	5	2	2	1	412			3	2	1	1	1	212			3	3	2	1	374			2	4	2	1	334
	5	2	2	1	540			3	2	2	1	1	356			3	4	1	1	266			2	2	1	1	409
	5	2	1	1	364			3	2	1	2	1	372			3	4	2	1	334			2	5	2	1	533
	5	2	1	1	375			3	2	2	1	1	420			3	2	2	1	298			2	2	1	1	377
	5	2	2	1	444			3	2	1	1	1	435			3	1	1	1	284			2	3	1	1	358
	5	2	1	1	395			3	2	2	1	1	388			3	3	1	1	310			2	2	2	1	330
	5	2	1	1	380			3	2	1	2	1	356			3	4	1	1	334			2	4	1	1	430
	5	2	2	1	315			3	2	2	1	1	356			3	1	2	1	200			2	4	1	1	350
	5	2	2	1	411			3	2	2	1	1	323			3	2	1	1	266			2	4	1	1	349
	5	2	2	1	359			3	2	1	1	1	276			3	1	2	1	316			2	5	2	1	373
	5	2	2	1	444			3	2	1	1	1	372			3	4	2	1	286			2	1	1	1	648
	5	2	2	1	412			3	2	1	2	1	340			3	1	2	0	236			2	2	1	1	421
	5	2	1	1	380			3	2	2	2	1	323			3	4	2	1	341			2	4	1	1	398
	5	2	1	1	348			3	2	2	2	1	356			3	2	1	1	297			2	1	2	-1	0
	5	2	1	1	364			3	2	1	1	1	419			3	2	2	1	361			2	4	2	1	348
	5	2	2	1	364			3	2	2	1	1	404			3	4	2	1	297			2	5	1	1	405
	5	2	2	1	364			3	2	1	2	1	500			3	3	1	1	404			2	1	2	1	347
	5	2	1	1	348			3	2	1	1	1	292			3	3	1	1	278			2	1	2	1	347
	5	2	1	1	332			3	2	2	1	1	452			3	1	2	1	247			2	1	1	1	524
	5	2	2	1	444			3	2	2	1	1	388			3	1	1	1	268			2	1	1	1	380
	5	2	1	1	412			3	2	2	1	1	340			3	1	2	1	379			2	1	2	1	359
	5	2	2	0	296			3	2	2	2	1	340			3	3	1	1	294			2	3	2	1	325
	5	2	2	1	405			3	2	1	2	1	452			3	3	2	1	310			2	2	1	1	361
	5	2	2	1	411			3	2	1	2	1	292			3	1	2	1	332			2	4	2	1	366
	5	2	2	1	427			3	2	1	1	1	244			3	1	1	1	348			2	3	2	1	325
	5	2	1	1	315			3	2	1	2	1	448			3	2	1	1	390			2	3	2	1	341
	5	2	2	1	347			3	2	1	1	1	260			3	3	1	1	406			2	4	2	1	365
	5	2	2	1	315			3	2	1	2	1	308			3	2	1	1	282			2	4	1	1	334
	5	2	1	1	411			3	2	2	2	1	324			3	4	2	1	366			2	2	2	1	346
	5	2	1	1	412			3	2	2	1	1	448			3	2	2	1	393			2	4	1	1	414
	5	2	2	1	412			3	2	2	2	1	388			3	2	2	1	377			2	1	2	1	364
	5	2	1	1	396			3	2	1	1	1	387			3	2	2	1	361			2	4	1	1	398
	5	2	1	1	380			3	2	1	1	1	355			3	4	1	1	270			2	5	2	1	437
	5	2	2	1	364			3	2	1	2	1	259			3	4	2	1	286			2	2	2	1	313
	5	2	1	1	396			3	2	2	1	1	339			3	3	1	1	422			2	4	1	1	349
	5	2	2	1	395			3	2	2	2	1	371			3	2	2	1	282			2	2	2	0	314
	5	2	2	1	391			3	2	1	1	1	323			3	4	1	1	398			2	2	1	1	369
	5	2	2	1	428			3	2	2	2	1	356			3	1	2	1	524			2	1	2	1	396
	5	2	1	1	428			3	2	2	2	1	356			3	2	2	1	362			2	1	2	1	364
	5	2	1	1	396			3	2	1	1	1	324			3	1	1	1	412			2	2	2	1	330
	5	2	2	1	380			3	2	1	2	1	271			3	1	2	1	348			2	4	1	1	413
	5	2	1	1	444			3	2	2	2	1	308			3	3	2	1	309			2	2	1	1	361
	5	2	1	1	396			3	2	1	2	1	223			3	3	1	1	262			2	5	1	1	325
	5	2	2	1	332			3	2	1	1	1	260			3	2	1	0	282			2	1	2	1	475
	5	2	1	1	344			3	2	2	2	1	308			3	3	1	1	384			2	3	1	1	326
	5	2	2	1	348			3	2	2	1	1	420			3	4	1	1	366			2	5	2	1	582
	5	2	1	1	444			3	2	2	2	1	308			3	1	2	1	347			2	1	2	1	364
	5	2	1	1	380			3	2	1	2	1	260			3	1	2	1	459			2	5	2	1	342
	5	2	2	1	508			3	2	1	1	1	244			3	3	2	1	422			2	3	2	1	373
	5	2	1	1	444			3	2	1	1	1	242			3	4	2	1	333			2	3	1	1	293
	5	2	2	1	332			3	2	1	1	1	244			3	2	2	1	378			2	5	2	1	310
	5	2	1	1	412			3	2	1	2	1	244			3	2	2	1	362			2	5	1	1	358
	5	2	1	1	395			3	2	2	1	1	307			3	4	2	1	334			2	3	2	1	342
	5	2	1	1	343			3	2	2	2	1	339			3	2	1	1	314			2	1	2	1	363
	5	2	2	1	427			3	2	1	1	1	276			3	2	1	1	361			2	3	1	1	187
	5	2	2	1	363			3	2	2	1	1	419			3	1	1	1	364			2	2	1	1	442
	5	2	1	1	395			3	2	1	2	1	308			3	3	2	1	262			2	4	2	1	397
	5	2	1	1	428			3	2	1	2	1	292			3	2	2	1	314			2	5	1	1	609
	5	2	1	1	428			3	2	1	2	1	244			3	3	1	1	294			2	3	2	1	422
	5	2	1	0	412			3	2	2	1	1	276			3	1	2	1	316			2	3	1	1	358
	5	2	1	1	419			3	2	1	2	1	271			3	2	2	0	282			2	1	1	1	412
	5	2	1	1	332			3	2	2	2	1	292			3	3	1	1	336			2	2	1	0	314
	5	2	1	1	396			3	2	1	1	1	260			3	4	2	1	365			2	4	2	1	375
	5	2	2	1	444			3	2	2	2	1	371			3	1	1	0	251			2	5	2	1	357
	5	2	2	1	348			3	2	2	2	1	372			3	4	1	1	309			2	4	1	1	333
	5	2	1	1	476			3	2	1	2	1	276			3	2	2	1	346			2	5	1	1	422
	5	2	1	1	396			3	2	1	1	1	272			3	3	1	1	374			2	3	1	1	582
	5	2	2	1	427			3	2	1	2	1	324			3	3	2	1	374			2	1	1	1	587
	6	1	2	1	456			4	1	1	1	1	276			3	3	2	1	262			3	2	2	1	339
	6	1	2	1	460			4	1	1	2	1	228			3	2	2	1	377			3	2	1	1	56
	6	1	2	1	364			4	1	2	2	1	212			3	3	1	1	326			3	2	1	1	341
	6	1	1	1	492			4	1	1	2	1	164			3	1	1	1	396			3	4	1	1	286
	6	1	1	1	476			4	1	2	2	1	275			3	1	1	1	348			3	4	2	1	285
	6	1	1	1	444			4	1	1	2	1	195			3	3	2	1	374			3	2	1	1	329
	6	1	1	1	476			4	1	2	2	1	244			3	3	1	1	370			3	3	2	1	341
	6	1	2	1	456			4	1	2	1	1	270			3	4	1	1	318			3	4	1	1	318
	6	1	2	1	476			4	1	2	1	1	212			3	4	2	0	270			3	5	1	1	293
	6	1	1	1	508			4	1	2	2	1	276			3	2	2	1	324			3	2	2	1	362
	6	1	1	1	491			4	1	1	2	1	240			3	2	1	1	329			3	2	2	1	313
	6	1	1	1	492			4	1	1	1	1	244			3	1	2	1	443			3	4	2	1	334
	6	1	1	1	460			4	1	2	1	0	211			3	2	1	1	393			3	1	1	1	363
	6	1	2	1	396			4	1	1	1	1	217			3	2	1	1	409			3	5	2	1	341
	6	1	1	1	460			4	1	1	2	1	228			3	4	1	1	409			3	3	1	1	310
	6	1	2	1	492			4	1	1	2	1	195			3	2	1	1	346			3	5	1	1	305
	6	1	1	1	460			4	1	1	1	1	180			3	3	2	1	342			3	4	1	1	334
	6	1	2	1	396			4	1	2	2	1	0			3	2	2	1	362			3	5	1	1	326
	6	1	2	1	363			4	1	1	1	1	244			3	4	2	1	413			3	3	2	1	326
	6	1	2	1	364			4	1	1	1	1	244			3	4	2	1	366			3	4	1	1	270
	6	1	1	1	475			4	1	1	2	1	211			3	4	1	1	382			3	5	2	1	373
	6	1	2	1	427			4	1	2	2	1	227			3	3	2	1	294			3	2	1	1	324
	6	1	1	1	443			4	1	2	2	1	292			3	1	1	1	412			3	1	2	1	378
	6	1	1	1	459			4	1	2	2	1	308			3	3	2	1	373			3	5	2	1	310
	6	1	2	1	379			4	1	2	1	1	340			3	2	1	1	410			3	4	1	1	254
	6	1	2	1	362			4	1	1	2	0	195			3	4	1	1	361			3	2	1	1	314
	6	1	2	1	396			4	1	2	1	1	330			3	4	2	1	301			3	4	2	1	254
	6	1	2	1	375			4	1	2	1	1	244			3	2	2	1	297			3	3	1	1	310
	6	1	1	1	444			4	1	2	1	1	339			3	1	2	1	364			3	2	2	1	313
	6	1	2	1	428			4	1	2	2	1	307			3	2	1	1	441			3	3	2	1	293
	6	1	1	1	428			4	1	1	1	1	180			3	2	1	1	297			3	5	1	1	293
	6	1	2	1	396			4	1	2	2	1	271			3	1	2	0	252			3	4	1	1	281
	6	1	2	1	391			4	1	2	1	1	292			3	1	1	1	374			3	3	1	1	262
	6	1	2	1	379			4	1	2	2	1	276			3	2	2	1	346			3	2	1	1	298
	6	1	2	1	427			4	1	1	1	1	240			3	3	2	1	374			3	2	1	1	298
	6	1	1	1	408			4	1	1	2	1	612			3	2	1	1	346			3	3	2	1	278
	6	1	1	1	428			4	1	1	1	1	227			3	4	1	1	366			3	2	1	1	313
	6	1	2	1	412			4	1	1	1	0	207			3	1	1	1	379			3	5	1	1	245
	6	1	1	1	412			4	1	1	2	1	231			3	2	2	1	378			3	5	1	1	326
	6	1	1	1	428			4	1	1	1	1	164			3	1	2	1	364			3	4	2	1	350
	6	1	1	1	476			4	1	2	2	0	195			3	1	1	1	332			3	2	2	1	314
	6	1	2	1	376			4	1	1	1	0	186			3	3	1	1	310			3	3	2	1	325
	6	1	1	1	428			4	1	1	2	1	232			3	3	2	1	369			3	1	1	1	364
	6	1	2	1	363			4	1	2	1	1	275			3	4	1	1	333			3	1	2	1	316
	6	1	1	1	412			4	1	2	1	1	308			3	1	1	1	379			3	5	2	1	260
	6	1	1	1	428			4	1	2	1	1	275			3	4	2	1	409			3	3	2	1	369
	6	1	2	1	396			4	1	1	2	1	255			3	1	1	1	428			3	1	1	1	332
	6	1	2	1	379			4	1	1	2	1	195			3	4	1	1	430			3	4	1	1	270
	6	1	1	1	444			4	1	2	2	1	291			3	1	1	1	316			3	4	1	1	334
	6	1	1	1	460			4	1	2	1	1	292			3	3	2	1	390			3	4	2	1	333
	6	1	1	1	444			4	1	1	2	1	260			3	1	2	1	412			3	2	1	1	330
	6	1	2	1	363			4	1	1	1	1	180			3	3	2	1	342			3	2	1	1	329
	6	1	2	1	395			4	1	2	1	1	340			3	1	1	1	412			3	3	2	1	309
	6	1	1	1	427			4	1	2	2	1	355			3	1	2	1	332			3	5	1	1	277
	6	1	2	1	379			4	1	2	1	1	339			3	2	1	1	393			3	5	2	1	278
	6	1	1	1	459			4	1	2	2	1	276			3	1	1	1	284			3	1	2	1	396
	6	1	1	1	427			4	1	1	1	1	244			3	1	1	1	379			3	2	2	1	250
	6	1	2	1	348			4	1	1	2	1	228			3	4	2	1	334			3	5	1	1	246
	6	1	1	1	444			4	1	1	1	1	260			3	4	1	1	318			3	3	2	1	342
	6	1	1	1	476			4	1	1	2	1	244			3	3	2	1	241			3	3	2	1	322
	6	1	1	1	460			4	1	1	2	1	256			3	1	1	1	331			3	5	1	1	277
	6	1	1	1	412			4	1	2	1	1	291			3	3	1	1	261			3	5	2	1	325
	6	1	2	1	428			4	1	2	2	1	307			3	4	2	1	302			3	2	2	1	314
	6	1	2	1	364			4	1	2	2	1	355			3	1	2	1	315			3	3	1	1	293
	6	1	2	1	396			4	1	1	1	1	191			3	2	1	1	281			3	2	2	1	325
	6	1	1	1	444			4	1	1	1	1	228			3	1	1	1	236			3	5	2	1	262
	6	1	2	1	411			4	1	2	2	1	303			3	2	1	1	330			3	3	1	1	374
	6	1	1	1	444			4	1	2	2	1	276			3	1	2	1	300			3	4	2	1	333
	6	1	2	1	380			4	1	1	2	1	196			3	3	1	1	322			3	3	2	1	341
	6	1	1	1	460			4	1	2	1	1	227			3	3	2	1	326			3	2	2	1	330
	6	1	1	1	412			4	1	2	2	1	275			3	2	1	1	234			3	5	2	1	294
	6	1	1	1	444			4	1	2	2	1	307			3	3	1	1	278			3	5	1	1	342
	6	1	2	1	359			4	1	2	2	1	324			3	3	1	0	229			3	1	2	1	316
	6	1	2	1	428			4	1	2	1	1	324			3	3	1	1	393			3	1	2	1	396
	6	1	1	1	428			4	1	2	1	1	308			3	1	2	0	282			3	4	2	1	302
	6	1	1	1	460			4	1	2	2	0	324			3	4	1	1	294			3	5	1	1	309
	6	1	2	1	380			4	1	2	2	1	334			3	3	1	1	293			3	1	2	1	87
	6	1	2	1	412			4	1	1	1	1	259			3	2	1	1	345			3	2	1	1	361
	6	1	1	1	428			4	1	1	2	1	227			3	2	2	1	265			3	3	1	1	325
	6	1	1	1	395			4	1	2	1	1	356			3	2	1	0	265			3	5	2	1	326
	6	1	2	1	332			4	1	2	2	1	239			3	1	1	1	318			3	3	1	1	294
	6	1	2	1	379			4	1	2	1	1	244			3	2	2	1	394			3	2	2	1	394
	6	1	1	1	411			4	1	2	2	1	340			3	1	2	1	283			3	4	2	1	238
	6	1	1	1	427			4	1	1	1	1	212			3	2	1	1	410			3	4	1	1	334
	6	1	1	1	475			4	1	2	2	1	372			3	2	1	1	422			3	5	2	1	341
	6	1	1	1	474			4	1	1	2	1	211			3	4	1	1	334			3	3	1	1	341
	6	1	2	1	444			4	1	2	2	1	275			3	3	2	1	278			3	1	2	1	459
	6	1	1	1	444			4	1	1	2	1	207			3	3	2	1	262			3	3	1	1	390
	6	1	1	1	460			4	1	2	1	1	227			3	3	2	1	341			3	4	1	1	350
	6	1	2	1	380			4	1	2	2	1	276			3	3	2	1	293			3	5	1	1	358
	6	1	2	1	412			4	1	1	1	0	164			3	1	1	0	235			3	2	1	1	182
	6	1	1	1	443			4	1	1	2	1	237			3	2	2	1	332			3	5	2	1	358
	6	1	2	1	364			4	1	1	1	1	224			3	4	1	1	414			3	3	1	1	517
	6	1	1	1	455			4	1	2	2	1	260			3	4	1	0	253			3	4	1	1	254
	6	1	1	1	460			4	1	1	2	0	195			3	4	1	1	309			3	2	1	1	346
	6	1	1	1	492			4	1	2	2	1	282			3	4	1	1	493			3	2	2	1	330
	6	1	2	1	428			4	1	2	1	1	355			3	3	2	1	278			3	5	1	1	262
	6	1	2	1	460			4	1	1	1	1	180			3	2	1	1	329			3	5	1	0	262
	6	1	2	1	428			4	1	1	1	1	211			3	3	1	1	278			3	2	2	1	310
	6	1	1	1	424			4	1	2	1	1	308			3	1	2	1	395			3	1	2	1	412
	6	1	1	1	396			4	1	1	2	1	256			3	3	1	1	354			3	1	2	1	347
	6	1	2	1	347			4	1	2	1	1	276			3	4	1	1	414			3	3	2	1	309
	6	1	1	1	459			4	1	2	2	1	260			3	3	2	1	278			3	3	2	1	310
	6	1	2	1	379			4	1	1	2	1	212			3	3	2	1	370			3	5	1	1	294
	6	1	1	1	395			4	1	1	2	1	276			3	3	2	1	325			3	3	2	1	310
	6	1	2	1	364			4	1	2	2	1	319			3	4	1	1	381			3	1	1	1	316
	6	1	1	1	444			4	1	2	1	1	323			3	4	1	1	253			3	2	1	1	298
	6	1	2	1	364			4	1	1	2	1	308			3	1	1	0	283			3	3	2	0	310
	6	1	2	1	348			4	1	2	2	1	271			3	1	2	1	339			3	1	2	1	644
	6	1	1	1	444			4	1	2	1	1	212			3	2	2	1	394			3	4	1	1	269
	6	1	2	1	380			4	1	1	1	1	212			3	3	2	1	374			3	4	2	1	382
	6	1	2	1	363			4	1	1	1	1	260			3	4	2	0	285			3	1	2	1	316
	6	1	2	1	395			4	1	2	2	1	292			3	1	1	1	402			3	5	2	1	374
	6	1	2	1	379			4	1	2	1	1	339			3	1	2	1	363			3	4	2	1	318
	6	1	1	1	459			4	1	2	1	1	227			3	1	2	1	391			3	4	2	1	318
	6	1	2	1	348			4	1	2	2	0	243			3	4	2	1	317			3	1	2	1	363
	6	1	2	1	444			4	1	2	1	1	299			3	1	1	1	396			3	3	2	1	277
	6	1	2	1	332			4	1	1	1	1	195			3	3	2	1	406			3	4	1	1	349
	6	1	1	1	428			4	1	1	2	0	211			3	1	1	1	348			3	3	2	1	326
	6	1	2	1	348			4	1	2	1	1	292			3	2	2	1	314			3	5	2	1	309
	6	2	2	1	461			4	1	1	2	1	260			3	3	2	1	389			3	3	1	1	72
	6	2	2	1	412			4	1	1	2	1	259			3	3	1	1	309			3	2	2	1	282
	6	2	1	1	444			4	1	2	1	1	275			3	1	2	1	363			3	2	2	1	314
	6	2	1	1	460			4	1	1	2	1	276			3	3	1	1	373			3	5	2	1	342
	6	2	1	1	428			4	1	1	1	1	196			3	4	1	1	382			3	3	2	1	326
	6	2	1	1	364			4	1	1	1	1	260			3	4	1	1	382			3	5	2	1	309
	6	2	1	1	379			4	1	1	2	1	243			3	4	1	1	462			3	1	1	1	460
	6	2	1	1	459			4	1	2	1	1	275			3	4	1	1	382			3	4	2	1	270
	6	2	1	1	444			4	1	2	2	1	255			3	4	2	1	462			3	1	2	1	153
	6	2	2	1	412			4	1	1	1	1	207			3	2	1	1	325			3	2	2	1	298
	6	2	2	1	412			4	1	1	2	1	179			3	1	2	1	444			3	1	2	1	316
	6	2	1	1	364			4	1	1	2	1	207			3	1	2	1	268			3	3	2	1	0
	6	2	1	1	412			4	1	2	1	1	404			3	3	2	1	278			3	5	1	1	357
	6	2	2	1	328			4	1	1	2	1	244			3	4	1	1	330			3	4	1	1	285
	6	2	1	1	360			4	1	2	1	1	292			3	4	2	1	254			3	1	1	1	428
	6	2	1	1	348			4	1	1	2	1	260			3	3	1	1	293			3	5	1	1	310
	6	2	1	1	440			4	1	1	1	1	244			3	2	2	1	361			3	4	2	1	302
	6	2	1	1	379			4	1	2	1	1	324			3	4	1	1	381			3	1	1	1	428
	6	2	1	1	347			4	1	2	1	1	287			3	1	1	1	395			3	4	1	1	238
	6	2	2	1	363			4	1	2	2	1	275			3	4	1	1	366			3	5	2	1	278
	6	2	1	1	362			4	1	2	2	1	356			3	3	2	1	326			3	5	1	1	325
	6	2	2	1	348			4	1	1	1	1	207			3	3	1	1	294			3	4	2	1	301
	6	2	1	1	343			4	1	2	1	1	260			3	4	2	1	318			3	5	2	1	278
	6	2	2	1	460			4	1	2	1	1	272			3	4	2	1	317			3	5	1	1	310
	6	2	1	1	412			4	1	1	1	1	244			3	2	2	1	377			3	1	2	1	460
	6	2	1	1	427			4	1	2	1	1	276			3	1	1	1	332			3	2	1	1	346
	6	2	2	1	332			4	1	1	1	1	239			3	1	1	1	411			3	3	1	1	358
	6	2	2	1	379			4	1	1	2	1	227			3	1	1	1	379			3	4	2	1	333
	6	2	2	1	327			4	1	1	2	1	228			3	2	2	1	314			3	4	1	0	237
	6	2	1	1	348			4	1	2	1	1	292			3	3	2	1	278			3	1	2	1	226
	6	2	1	1	348			4	1	1	1	1	228			3	2	1	1	298			3	3	2	1	677
	6	2	2	1	396			4	1	2	1	1	244			3	3	2	1	310			3	3	2	1	310
	6	2	2	1	428			4	1	1	2	1	228			3	1	1	0	283			3	2	2	1	282
	6	2	1	1	380			4	1	2	2	1	260			3	1	1	1	324			3	4	1	1	286
	6	2	2	1	316			4	1	1	2	1	275			3	3	1	1	293			3	4	2	1	350
	6	2	2	1	348			4	1	1	2	1	227			3	3	2	1	422			3	5	2	1	310
	6	2	1	1	428			4	1	2	2	1	244			3	4	1	1	430			3	4	2	1	285
	6	2	2	1	412			4	1	2	1	1	307			3	2	1	1	358			3	4	1	1	301
	6	2	2	1	460			4	1	1	1	1	308			3	2	1	1	361			3	3	1	1	422
	6	2	1	1	364			4	1	2	1	1	227			3	2	2	1	250			3	4	2	1	334
	6	2	1	1	348			4	1	1	1	1	228			3	3	2	1	694			3	2	1	1	362
	6	2	1	1	444			4	1	2	1	1	212			3	2	1	1	409			3	3	1	1	325
	6	2	2	1	332			4	1	2	2	1	259			3	4	1	1	382			3	5	1	1	325
	6	2	1	1	444			4	1	1	1	0	195			3	4	2	1	334			3	3	1	1	309
	6	2	1	1	348			4	1	1	1	1	204			3	4	2	1	462			3	2	1	1	393
	6	2	2	1	364			4	1	1	2	1	292			3	4	2	1	238			3	4	2	0	237
	6	2	2	1	395			4	1	2	1	1	287			3	3	2	1	530			3	1	2	1	326
	6	2	2	1	395			4	1	2	2	1	275			3	1	2	1	380			3	2	2	1	554
	6	2	2	1	347			4	1	1	1	1	372			3	2	1	1	361			3	3	1	1	294
	6	2	2	1	379			4	1	1	1	1	308			3	3	2	1	325			3	2	2	1	298
	6	2	1	1	443			4	1	1	1	1	291			3	3	1	1	309			3	5	1	1	262
	6	2	1	1	364			4	1	2	1	1	307			3	1	1	1	444			3	3	2	1	326
	6	2	2	1	364			4	1	2	2	1	367			3	2	1	1	265			3	1	1	1	299
	6	2	2	1	331			4	1	1	1	1	207			3	2	2	1	376			3	2	2	1	265
	6	2	2	1	407			4	1	1	2	1	228			3	1	2	1	348			3	3	2	1	358
	6	2	1	1	391			4	1	2	2	1	307			3	4	2	1	429			3	2	2	0	266
	6	2	2	1	364			4	1	1	1	1	212			3	1	1	1	284			3	5	2	1	360
	6	2	1	1	348			4	1	1	1	1	196			3	1	1	1	412			3	1	2	1	332
	6	2	2	1	332			4	1	1	1	1	207			3	2	1	1	393			3	2	1	1	329
	6	2	2	1	444			4	1	1	2	1	415			3	1	2	1	315			3	1	1	1	348
	6	2	2	1	380			4	1	2	2	1	323			3	2	1	0	362			3	5	2	1	325
	6	2	1	1	411			4	1	2	1	1	207			3	4	1	1	324			3	3	1	1	357
	6	2	2	1	332			4	1	1	1	1	356			3	1	1	1	427			3	1	1	1	343
	6	2	2	1	348			4	1	2	1	1	404			3	3	1	1	406			3	4	2	1	350
	6	2	1	1	348			4	1	2	1	1	356			3	3	2	1	406			3	3	2	1	305
	6	2	2	1	332			4	1	2	2	1	372			3	2	2	1	377			3	1	2	1	315
	6	2	1	1	332			4	1	1	1	1	387			3	3	2	1	373			3	2	2	1	282
	6	2	2	1	460			4	1	1	1	1	287			3	1	2	1	363			3	1	2	1	280
	6	2	2	1	348			4	1	2	1	1	323			3	4	2	1	397			3	5	1	1	325
	6	2	2	1	316			4	1	1	1	1	228			3	2	1	1	390			3	3	2	1	304
	6	2	2	1	364			4	1	2	2	0	207			3	4	2	1	430			3	5	2	1	342
	6	2	1	1	364			4	1	1	2	1	253			3	3	1	1	261			3	2	1	1	309
	6	2	2	1	364			4	1	1	2	1	180			3	4	2	1	366			3	5	2	1	358
	6	2	1	1	332			4	1	2	2	1	260			3	2	2	1	362			3	2	2	0	266
	6	2	2	1	380			4	1	1	2	1	243			3	4	1	1	346			3	3	1	1	302
	6	2	2	1	312			4	1	1	2	1	259			3	3	1	1	517			3	3	2	1	289
	6	2	2	1	364			4	1	1	2	1	191			3	2	2	1	346			3	3	2	1	293
	6	2	1	1	315			4	1	2	2	1	420			3	3	2	1	293			3	3	1	1	309
	6	2	2	1	331			4	1	1	1	1	260			3	1	2	1	380			3	2	1	1	346
	6	2	2	1	347			4	1	1	2	1	244			3	2	2	1	506			3	2	2	1	490
	6	2	1	1	507			4	2	1	1	1	244			3	4	2	1	269			3	2	2	1	370
	6	2	2	1	346			4	2	1	1	1	255			3	1	1	1	347			3	2	1	0	233
	6	2	1	1	332			4	2	1	2	1	223			3	1	1	1	395			3	4	1	1	325
	6	2	2	1	428			4	2	1	1	1	228			3	2	2	1	442			3	1	1	1	348
	6	2	2	1	328			4	2	1	1	1	212			3	4	1	1	254			3	3	1	1	358
	6	2	1	1	348			4	2	1	1	1	212			3	1	2	1	284			3	2	2	1	313
	6	2	1	1	396			4	2	2	2	1	244			3	3	1	1	341			3	2	1	1	378
	6	2	1	1	492			4	2	1	2	1	228			3	1	2	1	348			3	1	2	1	284
	6	2	2	1	347			4	2	2	1	1	388			3	4	1	1	365			3	4	1	1	281
	6	2	1	1	428			4	2	2	1	1	275			3	2	2	1	362			3	5	1	1	308
	6	2	1	1	395			4	2	2	2	1	291			3	3	2	1	374			3	2	1	1	360
	6	2	2	1	395			4	2	1	2	1	260			3	1	2	1	332			3	2	2	1	298
	6	2	2	1	332			4	2	2	2	1	308			3	1	2	1	332			3	4	1	0	332
	6	2	1	0	316			4	2	2	1	1	288			3	1	2	1	332			3	3	2	1	159
	6	2	1	1	388			4	2	1	1	0	180			3	2	2	0	298			3	1	1	1	364
	6	2	1	1	428			4	2	2	1	1	330			3	4	2	1	391			3	3	2	1	390
	6	2	1	1	444			4	2	1	2	1	244			3	3	1	1	374			3	4	2	1	505
	6	2	2	1	380			4	2	2	2	1	324			3	1	1	1	391			3	1	1	1	331
	6	2	2	1	364			4	2	2	1	1	339			3	2	1	1	373			3	3	2	1	309
	6	2	1	1	380			4	2	2	1	1	276			3	3	1	1	309			3	4	1	1	334
	6	2	1	1	364			4	2	2	1	1	260			3	3	1	1	454			3	5	1	0	278
	6	2	1	1	380			4	2	2	1	1	303			3	3	2	1	326			3	4	2	1	327
	6	2	2	1	396			4	2	2	1	1	276			3	2	1	1	362			3	4	2	1	366
	6	2	1	1	439			4	2	2	2	1	287			3	4	2	1	302			3	4	1	1	366
	6	2	1	1	412			4	2	1	2	1	207			3	4	2	1	350			3	3	2	1	326
	6	2	2	1	363			4	2	1	2	1	196			3	4	2	1	461			3	2	1	1	361
	6	2	2	1	380			4	2	2	2	0	243			3	4	2	1	398			3	2	2	1	329
	6	2	2	1	395			4	2	2	1	1	313			3	4	1	1	414			3	3	1	1	342
	6	2	1	1	459			4	2	2	2	1	484			3	4	2	1	398			3	1	2	1	343
	6	2	1	1	443			4	2	2	2	1	340			3	4	1	1	318			3	5	1	1	273
	6	2	1	1	443			4	2	1	1	0	180			3	4	2	1	393			3	4	2	1	334
	6	2	2	1	396			4	2	2	1	1	238			3	4	1	1	318			3	1	2	1	476
	6	2	2	1	412			4	2	1	2	1	196			3	3	1	1	342			3	2	1	1	298
	6	2	1	1	347			4	2	1	1	1	211			3	1	1	1	427			3	4	1	1	317
	6	2	1	1	460			4	2	1	2	1	211			3	4	2	1	269			3	1	1	1	283
	6	2	1	1	460			4	2	1	2	0	196			3	2	1	1	378			3	4	2	1	286
	6	2	1	0	348			4	2	1	2	1	248			3	2	2	1	346			3	1	1	1	311
	6	2	2	1	420			4	2	1	2	1	243			3	3	1	1	404			3	3	2	1	326
	6	2	2	1	428			4	2	2	1	1	324			3	2	1	1	378			3	1	2	1	284
	6	2	2	1	524			4	2	1	1	1	228			3	2	2	1	394			3	3	2	1	358
	7	1	1	1	459			4	2	1	2	1	244			4	1	2	0	386			3	3	1	1	308
	7	1	1	1	492			4	2	2	1	0	244			4	1	1	1	346			3	5	2	1	325
	7	1	2	1	378			4	2	2	2	1	263			4	4	1	1	366			3	4	1	1	332
	7	1	1	1	443			4	2	1	2	1	259			4	1	1	0	316			3	2	2	1	250
	7	1	2	1	343			4	2	2	2	1	260			4	3	2	-1	0			3	3	1	1	310
	7	1	2	1	364			4	2	1	2	1	212			4	4	1	1	363			3	1	2	1	300
	7	1	1	1	411			4	2	2	2	1	436			4	1	1	1	411			3	2	1	1	298
	7	1	2	1	360			4	2	2	2	1	291			4	2	2	1	361			3	4	1	1	350
	7	1	1	1	428			4	2	1	2	1	176			4	1	1	1	395			3	4	2	1	316
	7	1	1	1	407			4	2	2	2	1	260			4	3	1	1	293			3	1	2	1	380
	7	1	2	1	375			4	2	2	2	1	243			4	4	1	1	298			3	5	2	1	309
	7	1	1	1	459			4	2	2	2	1	271			4	4	2	0	286			3	4	2	1	301
	7	1	2	1	379			4	2	1	2	1	147			4	2	1	1	307			3	3	1	1	337
	7	1	1	1	395			4	2	2	1	1	324			4	3	2	1	262			3	2	1	1	346
	7	1	1	1	411			4	2	1	1	1	308			4	4	2	1	397			3	2	2	1	266
	7	1	2	1	364			4	2	2	2	1	0			4	1	2	1	427			3	1	1	1	360
	7	1	2	1	443			4	2	2	1	1	308			4	1	1	1	460			3	2	1	1	346
	7	1	1	1	428			4	2	1	2	1	308			4	4	1	1	318			3	5	1	1	325
	7	1	2	1	316			4	2	1	1	1	227			4	4	1	1	349			3	3	2	1	341
	7	1	2	1	331			4	2	1	2	1	226			4	3	2	1	374			3	4	2	1	253
	7	1	2	1	363			4	2	2	2	1	292			4	2	1	1	346			3	3	2	1	310
	7	1	1	1	379			4	2	1	1	1	196			4	4	1	1	314			3	5	2	1	278
	7	1	2	1	391			4	2	2	1	1	272			4	2	2	1	309			3	2	1	0	297
	7	1	1	1	428			4	2	2	1	0	276			4	3	2	1	292			3	1	2	1	277
	7	1	1	1	444			4	2	2	2	1	296			4	2	1	1	345			3	2	2	1	362
	7	1	2	1	443			4	2	1	2	1	239			4	2	1	1	325			3	4	2	0	238
	7	1	1	0	348			4	2	1	2	1	291			4	3	2	1	326			3	5	1	1	350
	7	1	1	1	454			4	2	2	2	1	323			4	2	2	1	314			3	5	1	1	373
	7	1	2	1	379			4	2	2	2	1	276			4	4	1	1	286			3	2	2	1	330
	7	1	2	1	363			4	2	1	1	1	275			4	2	2	1	282			3	5	2	1	390
	7	1	1	1	476			4	2	1	1	1	212			4	2	1	1	356			3	5	1	1	342
	7	1	2	1	380			4	2	1	1	1	276			4	3	1	1	373			3	1	1	1	364
	7	1	2	1	348			4	2	2	1	1	308			4	3	2	1	293			3	1	1	1	348
	7	1	2	1	332			4	2	2	1	1	388			4	1	2	1	332			3	2	1	1	313
	7	1	1	1	476			4	2	1	1	1	259			4	4	2	1	350			3	2	2	1	297
	7	1	2	1	396			4	2	1	1	1	227			4	4	2	1	350			3	3	2	1	293
	7	1	2	1	348			4	2	1	1	1	223			4	2	1	1	362			3	1	1	1	364
	7	1	2	1	379			4	2	2	2	1	244			4	1	2	1	316			3	4	1	1	282
	7	1	2	1	427			4	2	2	2	1	292			4	2	1	0	249			3	5	2	1	310
	7	1	2	1	492			4	2	2	1	1	494			4	3	1	1	460			3	2	2	1	314
	7	1	2	1	412			4	2	2	2	1	260			4	2	1	1	378			3	4	2	0	270
	7	1	1	1	476			4	2	2	2	1	308			4	3	1	1	358			3	4	1	1	307
	7	1	2	1	364			4	2	1	1	1	243			4	3	1	0	262			3	4	2	1	317
	7	1	2	1	364			4	2	1	1	0	210			4	1	2	1	403			3	1	1	1	315
	7	1	1	1	428			4	2	2	1	1	269			4	2	1	1	426			3	2	2	1	361
	7	1	2	1	411			4	2	1	1	1	276			4	1	2	1	348			3	2	2	1	330
	7	1	2	1	347			4	2	1	2	1	260			4	1	1	1	443			3	1	1	1	380
	7	1	1	1	380			4	2	1	2	1	196			4	4	1	1	333			3	1	1	1	315
	7	1	2	1	328			4	2	2	1	1	276			4	3	2	1	501			3	5	2	1	310
	7	1	1	1	492			4	2	1	2	1	276			4	1	2	1	395			3	3	1	1	342
	7	1	2	1	359			4	2	2	2	1	243			4	2	1	1	362			3	2	2	1	297
	7	1	1	1	508			4	2	2	1	1	339			4	2	1	1	426			3	1	2	1	263
	7	1	1	1	396			4	2	2	1	1	339			4	3	2	1	310			3	3	2	1	310
	7	1	2	1	444			4	2	2	2	1	307			4	3	2	1	309			3	5	2	1	370
	7	1	1	1	410			4	2	1	1	1	196			4	2	2	1	329			3	5	2	1	357
	7	1	1	1	459			4	2	1	2	0	212			4	1	1	1	412			3	2	2	1	282
	7	1	1	1	492			4	2	1	2	1	248			4	3	1	1	342			3	2	1	1	362
	7	1	2	1	428			4	2	1	1	1	244			4	2	2	1	394			3	4	1	1	302
	7	1	2	1	396			4	2	1	2	1	228			4	1	2	1	412			3	4	1	1	301
	7	1	1	1	460			4	2	1	2	1	195			4	4	1	1	350			3	1	1	1	347
	7	1	2	1	396			4	2	2	1	1	304			4	4	2	1	314			3	4	2	1	318
	7	1	2	1	347			4	2	1	1	1	228			4	1	1	1	443			3	4	2	1	313
	7	1	2	1	347			4	2	2	2	1	275			4	3	1	1	389			3	2	2	1	282
	7	1	1	1	491			4	2	1	2	1	196			4	2	1	1	393			3	5	1	1	406
	7	1	1	1	412			4	2	1	2	0	228			4	2	2	1	341			3	2	2	1	346
	7	1	1	1	364			4	2	1	1	1	251			4	3	1	1	358			3	5	2	1	294
	7	1	2	1	316			4	2	1	1	1	211			4	2	1	1	414			3	5	2	1	277
	7	1	1	1	348			4	2	2	1	1	340			4	1	1	1	380			3	1	1	0	332
	7	1	1	1	440			4	2	2	1	1	308			4	4	2	1	318			3	1	1	0	251
	7	1	2	1	492			4	2	2	2	1	307			4	2	2	1	377			3	5	2	1	287
	7	1	1	1	475			4	2	1	1	1	260			4	3	2	1	309			3	5	2	1	374
	7	1	1	1	395			4	2	1	2	1	192			4	2	1	1	361			3	3	2	1	342
	7	1	1	1	379			4	2	1	1	1	196			4	2	1	1	282			3	3	2	1	342
	7	1	2	1	391			4	2	2	2	1	243			4	2	2	0	250			3	5	1	1	325
	7	1	2	1	508			4	2	2	1	1	419			4	3	1	1	444			3	3	1	1	357
	7	1	2	1	364			4	2	2	1	1	271			4	3	1	1	358			3	5	2	1	342
	7	1	1	1	364			4	2	2	1	1	228			4	4	2	1	365			3	3	2	1	309
	7	1	1	1	412			4	2	2	2	1	271			4	2	1	1	361			3	1	2	1	300
	7	1	1	1	444			4	2	2	1	1	244			4	1	2	1	427			3	5	1	1	374
	7	1	2	1	363			4	2	1	2	1	244			4	3	1	1	358			3	1	2	1	364
	7	1	1	1	363			4	2	1	1	1	224			4	4	1	1	414			3	2	1	1	266
	7	1	2	1	380			4	2	1	2	1	211			4	3	2	1	358			3	2	1	1	425
	7	1	2	0	284			4	2	2	2	1	243			4	1	2	1	332			3	5	2	1	273
	7	1	1	1	417			4	2	2	2	1	207			4	1	1	1	284			3	5	2	1	276
	7	1	2	1	364			4	2	2	1	0	228			4	3	1	1	358			3	1	2	1	284
	7	1	1	1	472			4	2	1	1	1	248			4	1	2	1	443			3	1	1	1	252
	7	1	1	1	428			4	2	2	2	1	276			4	3	1	1	309			3	4	2	1	334
	7	1	1	1	492			4	2	2	2	1	244			4	3	1	1	326			3	4	1	1	366
	7	1	1	1	423			4	2	1	1	1	276			4	1	1	1	407			3	5	2	1	322
	7	1	1	1	476			4	2	1	2	1	224			4	3	2	1	326			3	2	1	1	377
	7	1	1	1	476			4	2	2	2	1	291			4	3	1	1	326			3	2	1	0	265
	7	1	2	1	380			4	2	2	1	1	339			4	2	1	1	358			3	2	2	1	307
	7	1	2	1	412			4	2	2	2	1	308			4	4	2	1	365			3	4	2	1	366
	7	1	2	1	396			4	2	1	2	1	211			4	1	1	1	411			3	4	2	1	350
	7	1	2	1	376			4	2	1	1	1	244			4	2	2	1	458			3	1	1	1	332
	7	1	1	1	444			4	2	2	1	1	324			4	4	1	1	526			3	4	2	1	318
	7	1	1	1	566			4	2	2	2	1	276			4	4	1	1	313			3	1	2	1	280
	7	1	2	1	555			4	2	2	1	1	243			4	1	1	1	380			3	4	2	1	301
	7	1	2	1	396			4	2	2	1	1	339			4	1	2	1	332			3	1	1	1	427
	7	1	2	1	364			4	2	2	1	1	275			4	2	1	1	361			3	1	1	1	311
	7	1	1	1	492			4	2	1	2	1	287			4	2	1	1	393			3	1	1	1	300
	7	1	1	1	444			4	2	2	1	1	276			4	1	2	1	395			3	1	1	1	332
	7	1	1	1	540			4	2	1	1	1	244			4	4	1	1	409			3	5	2	1	326
	7	1	1	1	492			4	2	1	2	1	212			4	2	2	1	346			3	5	1	1	406
	7	1	2	1	443			4	2	1	2	1	276			4	3	2	1	374			3	2	1	1	330
	7	1	1	1	475			4	2	1	1	1	212			4	4	1	1	378			3	4	2	1	301
	7	1	2	1	347			4	2	1	2	1	227			4	1	1	1	348			3	4	2	1	301
	7	1	1	1	524			4	2	2	2	1	287			4	3	1	1	358			3	2	2	1	298
	7	1	2	1	395			4	2	2	2	1	260			4	2	1	1	345			3	4	1	1	286
	7	1	1	1	411			4	2	2	2	1	256			4	1	1	1	363			3	5	1	1	309
	7	1	1	1	412			4	2	2	1	1	260			4	4	2	1	365			3	5	2	1	357
	7	1	2	1	380			4	2	1	1	1	212			4	3	1	1	389			3	3	2	1	310
	7	1	2	1	348			4	2	2	1	1	372			4	2	2	1	313			3	4	1	1	362
	7	1	2	1	331			4	2	2	1	1	292			4	2	2	1	330			3	1	2	1	315
	7	1	1	1	443			4	2	1	2	1	259			4	1	1	1	380			3	5	2	1	261
	7	1	1	1	396			4	2	1	1	1	291			4	2	1	1	394			3	3	1	1	373
	7	1	2	1	331			4	2	2	2	1	324			4	2	2	1	393			3	5	2	1	262
	7	1	1	1	396			4	2	2	1	1	324			4	4	1	1	269			3	4	1	0	270
	7	1	1	1	476			4	2	2	2	1	292			4	1	1	1	331			3	1	2	1	275
	7	1	2	1	380			4	2	1	1	1	196			4	1	1	1	396			3	1	1	1	364
	7	2	1	1	354			4	2	1	2	1	292			4	3	1	1	342			3	5	2	1	326
	7	2	1	1	332			4	2	1	1	1	243			4	4	1	1	269			3	3	1	1	373
	7	2	1	1	476			4	2	1	1	1	238			4	4	1	1	334			3	1	2	1	299
	7	2	1	1	412			4	2	1	2	1	291			4	2	2	1	362			3	4	2	1	313
	7	2	1	1	411			4	2	1	1	1	403			4	1	1	1	363			3	1	2	1	300
	7	2	2	1	459			4	2	1	1	1	292			4	1	2	1	348			3	5	2	1	294
	7	2	1	1	380			4	2	2	1	1	244			4	1	2	1	299			3	4	1	1	413
	7	2	1	1	407			4	2	2	1	1	324			4	3	2	1	358			3	5	1	1	310
	7	2	2	1	540			4	2	2	2	1	435			4	1	1	1	348			3	1	1	1	332
	7	2	2	1	412			4	2	2	2	1	324			4	1	2	1	332			3	4	2	1	269
	7	2	1	1	456			4	2	1	1	1	239			4	4	1	1	314			3	1	1	1	347
	7	2	2	1	524			4	2	2	1	1	307			4	4	2	1	349			3	3	1	1	310
	7	2	1	1	475			4	2	2	2	1	271			4	2	1	1	409			3	1	1	0	251
	7	2	1	1	427			4	2	1	2	1	243			4	3	1	1	337			3	4	2	1	310
	7	2	2	1	380			4	2	1	2	1	244			4	1	1	1	396			3	2	1	1	314
	7	2	2	1	423			4	2	2	1	1	256			4	2	1	1	298			3	4	1	1	334
	7	2	2	1	364			4	2	1	1	1	292			4	3	1	1	309			3	2	1	1	426
	7	2	2	1	380			4	2	2	1	1	308			4	2	2	1	378			3	2	2	1	313
	7	2	2	1	380			4	2	1	1	1	211			4	3	2	1	278			3	2	2	1	296
	7	2	1	1	492			4	2	2	1	1	323			4	1	1	1	332			3	3	2	1	374
	7	2	2	1	332			4	2	2	2	1	308			4	4	2	1	301			3	4	1	1	382
	7	2	1	1	395			4	2	1	2	1	243			4	4	2	1	350			3	1	1	1	332
	7	2	2	1	491			4	2	1	1	1	276			4	2	2	1	298			3	2	1	1	346
	7	2	1	1	412			4	2	1	2	1	275			4	2	2	1	282			3	1	1	1	300
	7	2	2	1	396			4	2	1	2	1	211			4	2	2	1	314			3	4	2	1	313
	7	2	2	1	412			4	2	2	1	1	260			4	4	1	1	477			3	3	1	1	277
	7	2	1	1	316			4	2	2	2	1	275			4	3	1	1	341			3	5	1	1	293
	7	2	2	1	476			4	2	1	1	1	255			4	2	2	1	248			3	2	1	1	361
	7	2	2	1	364			4	2	1	2	1	223			4	1	2	1	299			3	5	2	1	326
	7	2	1	1	411			4	2	2	2	1	196			4	1	1	1	300			3	1	2	1	348
	7	2	1	1	443			4	2	1	1	1	224			4	1	1	1	300			3	3	1	1	358
	7	2	2	1	379			4	2	2	2	1	340			4	2	1	1	345			3	1	1	1	312
	7	2	1	1	396			4	2	1	1	1	211			4	2	1	1	330			3	3	1	1	341
	7	2	2	1	476			4	2	2	1	1	292			4	1	2	1	396			3	1	2	1	284
	7	2	1	1	444			4	2	1	2	1	243			4	1	1	1	300			3	3	1	1	277
	7	2	2	1	492			4	2	1	2	1	239			4	1	1	1	332			3	5	1	1	278
	7	2	1	1	380			4	2	1	2	1	243			4	4	2	1	301			3	4	2	1	317
	7	2	2	1	395			4	2	1	1	1	244			4	4	2	1	302			3	4	1	1	302
	7	2	1	1	363			4	2	2	2	1	276			4	2	2	1	345			3	3	1	1	342
	7	2	2	1	375			4	2	1	1	1	196			4	4	2	1	334			3	3	2	1	373
	7	2	1	1	364			5	1	1	2	1	279			4	2	1	1	349			3	5	2	1	301
	7	2	2	1	396			5	1	2	2	1	276			4	4	2	1	269			3	3	1	0	278
	7	2	1	1	396			5	1	1	2	1	276			4	2	2	1	409			3	1	2	1	325
	7	2	2	1	412			5	1	2	2	1	276			4	4	2	1	334			3	3	1	1	342
	7	2	1	1	327			5	1	1	2	1	276			4	2	2	1	393			3	3	1	1	294
	7	2	1	1	428			5	1	2	2	1	307			4	4	2	1	382			3	5	1	0	262
	7	2	1	1	348			5	1	2	1	1	271			4	1	2	1	380			3	2	2	1	386
	7	2	1	1	395			5	1	1	1	1	196			4	3	2	1	309			3	2	1	1	345
	7	2	1	1	439			5	1	2	1	1	244			4	4	1	1	301			3	5	2	1	325
	7	2	2	1	380			5	1	2	1	1	244			4	1	1	1	459			3	2	2	1	313
	7	2	1	1	380			5	1	2	1	1	244			4	4	2	1	302			3	1	1	1	380
	7	2	1	1	392			5	1	1	2	1	259			4	2	2	1	362			3	4	1	1	382
	7	2	1	1	412			5	1	1	1	1	292			4	1	1	1	364			3	1	1	1	331
	7	2	1	1	364			5	1	1	1	1	243			4	3	1	1	326			3	1	2	1	284
	7	2	2	1	347			5	1	1	1	1	243			4	2	1	1	244			3	2	1	1	298
	7	2	2	1	379			5	1	1	1	1	212			4	4	2	1	334			3	1	2	1	283
	7	2	1	1	459			5	1	2	2	1	276			4	4	1	0	237			3	4	1	1	317
	7	2	2	1	395			5	1	1	1	1	260			4	3	2	1	382			3	1	1	1	331
	7	2	1	1	427			5	1	1	2	1	244			4	1	1	1	332			3	1	1	1	284
	7	2	1	1	444			5	1	2	2	1	324			4	3	2	1	341			3	4	1	1	302
	7	2	2	1	380			5	1	2	2	1	292			4	1	2	1	444			3	2	2	1	266
	7	2	2	1	412			5	1	2	1	1	291			4	2	2	1	330			3	2	1	1	310
	7	2	2	1	428			5	1	1	2	1	211			4	3	2	1	341			3	4	2	1	318
	7	2	1	1	348			5	1	1	2	1	259			4	3	2	1	278			3	4	2	1	317
	7	2	2	1	363			5	1	1	2	1	207			4	1	2	1	315			3	5	1	1	341
	7	2	2	1	395			5	1	2	2	1	307			4	2	2	1	329			3	1	2	1	572
	7	2	1	1	364			5	1	1	1	1	276			4	3	2	1	278			3	2	1	1	330
	7	2	1	1	412			5	1	1	2	1	244			4	4	2	1	286			3	2	2	1	314
	7	2	2	1	312			5	1	2	1	1	228			4	2	2	1	346			3	2	2	1	265
	7	2	1	1	348			5	1	2	1	1	292			4	3	1	1	438			3	5	1	1	358
	7	2	2	1	396			5	1	2	1	1	275			4	3	2	1	370			3	1	1	0	300
	7	2	2	1	332			5	1	1	2	1	244			4	1	2	1	284			3	3	2	1	311
	7	2	2	1	316			5	1	2	1	0	276			4	4	1	1	365			3	2	1	1	425
	7	2	1	1	363			5	1	2	1	1	266			4	4	2	1	365			3	4	2	1	349
	7	2	2	1	332			5	1	1	2	1	276			4	1	2	1	348			3	3	2	1	278
	7	2	1	1	284			5	1	2	2	1	259			4	4	2	1	377			3	5	1	1	342
	7	2	2	1	300			5	1	2	2	1	323			4	1	1	1	296			3	3	2	1	358
	7	2	2	0	236			5	1	2	1	1	292			4	2	2	0	249			3	1	1	1	332
	7	2	1	1	404			5	1	2	2	1	291			4	2	2	1	418			3	5	1	1	342
	7	2	1	1	460			5	1	2	1	1	260			4	2	1	1	298			3	4	2	1	301
	7	2	2	1	407			5	1	2	2	1	276			4	2	1	1	377			3	1	1	1	347
	7	2	1	1	475			5	1	1	1	1	260			4	3	2	1	341			3	3	2	1	310
	7	2	2	1	410			5	1	2	1	1	272			4	1	1	1	332			3	5	2	1	358
	7	2	1	1	428			5	1	1	1	1	212			4	1	1	1	443			3	4	1	1	318
	7	2	2	1	444			5	1	2	1	1	324			4	4	1	1	301			3	1	2	1	284
	7	2	1	1	444			5	1	2	2	1	244			4	1	2	1	395			3	2	2	1	297
	7	2	1	1	412			5	1	1	1	1	211			4	1	1	1	475			3	5	2	1	294
	7	2	1	1	395			5	1	1	2	1	291			4	2	2	1	378			3	1	1	1	363
	7	2	1	1	412			5	1	1	1	1	180			4	3	2	1	373			3	2	2	1	281
	7	2	1	1	492			5	1	1	1	1	211			4	2	1	1	378			3	5	2	1	390
	7	2	1	1	427			5	1	2	1	1	276			4	4	1	1	302			3	3	1	1	342
	7	2	2	1	396			5	1	1	1	1	228			4	2	1	1	360			3	3	1	1	325
	7	2	1	1	492			5	1	2	2	1	292			4	1	1	1	300			3	1	2	1	316
	7	2	2	1	460			5	1	1	1	1	196			4	4	1	1	302			3	5	1	1	342
	7	2	1	1	444			5	1	2	1	1	371			4	2	2	1	393			3	2	1	1	490
	7	2	2	1	428			5	1	2	1	1	275			4	3	2	1	341			3	3	1	1	341
	7	2	2	1	348			5	1	1	2	1	228			4	2	2	1	297			3	3	2	1	293
	7	2	1	1	444			5	1	1	1	1	255			4	1	1	1	283			3	2	1	1	570
	7	2	2	1	410			5	1	2	2	1	276			4	1	1	1	375			3	3	1	1	310
	7	2	1	1	427			5	1	1	1	1	212			4	2	2	1	378			3	5	2	1	310
	7	2	2	1	407			5	1	1	2	1	291			4	1	1	1	332			3	3	2	1	326
	7	2	1	1	396			5	1	1	2	1	196			4	1	2	1	300			3	2	2	1	346
	7	2	2	1	412			5	1	1	2	1	303			4	3	1	1	294			3	1	1	1	344
	7	2	1	1	396			5	1	2	2	1	275			4	2	2	1	378			3	2	1	1	249
	7	2	1	1	443			5	1	2	1	1	324			4	3	2	1	341			3	4	2	1	313
	7	2	2	1	380			5	1	2	2	1	260			4	2	1	1	473			3	4	1	1	270
	7	2	1	1	427			5	1	2	1	1	308			4	1	2	1	316			3	1	2	1	316
	7	2	2	1	379			5	1	2	1	1	260			4	4	1	1	302			3	5	1	1	354
	7	2	2	1	411			5	1	1	1	1	276			4	3	1	1	310			3	4	1	1	301
	7	2	1	1	492			5	1	2	1	1	308			4	3	1	1	486			3	4	1	1	318
	7	2	1	1	396			5	1	1	1	1	275			4	3	1	1	326			3	1	1	1	424
	7	2	2	1	379			5	1	1	1	1	291			4	2	1	1	425			3	4	1	1	317
	7	2	2	1	396			5	1	1	1	1	260			4	4	1	1	317			3	4	2	0	253
	7	2	2	1	332			5	1	2	2	1	308			4	1	1	1	315			3	3	1	1	318
	7	2	2	1	476			5	1	1	2	1	275			4	2	1	1	281			3	5	2	1	326
	7	2	2	1	523			5	1	1	2	1	308			4	3	1	1	386			3	3	2	1	386
	7	2	2	1	443			5	1	1	2	1	223			4	3	2	1	294			3	5	2	1	310
	7	2	2	1	507			5	1	2	1	1	324			4	4	2	1	329			3	1	2	1	332
	7	2	2	1	460			5	1	2	1	1	307			4	2	2	1	310			3	1	1	1	251
	7	2	2	1	396			5	1	2	1	1	275			4	3	2	1	277			3	1	1	1	314
	8	1	1	1	435			5	1	2	1	1	304			4	2	2	1	329			3	4	1	1	285
	8	1	2	1	316			5	1	1	2	1	228			4	4	1	1	494			3	3	1	1	358
	8	1	2	1	380			5	1	2	1	1	276			4	3	1	1	358			3	2	2	1	330
	8	1	2	1	364			5	1	2	2	1	308			4	3	1	1	417			3	3	1	1	294
	8	1	1	0	316			5	1	2	2	1	308			4	4	1	1	462			3	2	2	1	298
	8	1	1	1	352			5	1	1	2	1	227			4	3	2	1	405			3	4	2	1	286
	8	1	1	1	459			5	1	2	2	1	292			4	1	2	1	423			3	1	1	1	396
	8	1	1	1	459			5	1	1	1	1	211			4	4	1	1	413			3	3	2	1	389
	8	1	1	1	375			5	1	1	1	1	287			4	3	2	0	309			3	4	2	1	253
	8	1	1	1	395			5	1	1	1	1	207			4	4	2	1	422			3	5	2	1	342
	8	1	1	1	427			5	1	1	2	1	212			4	4	2	1	269			3	3	2	1	342
	8	1	2	1	524			5	1	1	1	1	196			4	1	1	1	364			3	5	2	1	326
	8	1	1	1	380			5	1	1	2	1	212			4	4	1	1	334			3	4	1	1	302
	8	1	1	1	476			5	1	1	2	1	292			4	1	1	1	412			3	5	1	1	278
	8	1	1	1	444			5	1	2	2	1	292			4	3	1	1	309			3	3	2	1	338
	8	1	2	1	363			5	1	2	2	1	291			4	4	1	1	285			3	5	1	1	357
	8	1	2	1	475			5	1	1	1	1	227			4	4	2	1	222			3	1	2	1	331
	8	1	2	1	475			5	1	2	1	1	276			4	2	2	1	393			3	2	1	0	281
	8	1	1	1	476			5	1	2	2	1	303			4	4	2	1	350			3	3	1	1	328
	8	1	2	1	428			5	1	1	1	1	227			4	2	1	1	330			3	4	2	1	334
	8	1	2	1	411			5	1	2	2	1	336			4	2	2	1	266			3	5	1	1	294
	8	1	2	1	348			5	1	2	2	1	292			4	1	1	1	428			3	5	1	1	342
	8	1	2	1	408			5	1	2	1	1	308			4	1	1	1	347			3	1	2	1	380
	8	1	1	1	295			5	1	1	1	1	308			4	4	2	1	317			3	2	1	0	261
	8	1	2	1	346			5	1	2	2	1	339			4	3	2	1	277			3	5	1	1	303
	8	1	1	1	540			5	1	1	2	1	255			4	1	2	1	492			3	4	1	1	478
	8	1	2	1	460			5	1	1	2	1	244			4	3	1	1	326			3	2	2	0	87
	8	1	1	1	364			5	1	1	1	1	228			4	3	2	1	326			3	3	2	1	318
	8	1	2	1	380			5	1	2	1	0	228			4	1	2	1	331			3	3	1	1	310
	8	1	2	1	236			5	1	2	1	1	362			4	1	2	1	348			3	4	1	1	318
	8	1	1	1	427			5	1	1	1	1	260			4	1	2	1	443			3	5	2	1	310
	8	1	2	1	268			5	1	2	1	1	276			4	1	1	1	427			3	1	2	1	395
	8	1	1	1	443			5	1	1	1	1	243			4	3	2	1	293			3	4	2	1	333
	8	1	2	1	428			5	1	1	2	1	259			4	1	2	1	332			3	3	2	1	326
	8	1	2	1	348			5	1	2	1	1	259			4	3	1	1	310			3	4	1	1	286
	8	1	2	1	492			5	1	2	2	1	308			4	1	2	1	412			3	3	1	1	310
	8	1	2	1	412			5	1	2	2	1	308			4	4	1	1	329			3	1	1	1	360
	8	1	1	0	280			5	1	1	1	1	212			4	3	1	1	326			3	2	2	1	346
	8	1	2	1	388			5	1	2	2	1	308			4	3	1	1	421			3	3	2	1	294
	8	1	2	1	332			5	1	1	1	1	224			4	4	1	1	333			3	3	1	1	337
	8	1	2	1	343			5	1	2	1	1	307			4	1	1	1	331			3	3	2	1	341
	8	1	2	1	347			5	1	1	1	1	179			4	2	1	1	314			3	4	1	1	317
	8	1	2	1	394			5	1	2	2	1	228			4	1	1	1	391			3	1	1	1	396
	8	1	1	1	459			5	1	1	2	1	207			4	4	1	1	302			3	2	1	1	330
	8	1	2	1	332			5	1	2	2	1	292			4	4	1	1	334			3	2	2	1	362
	8	1	1	1	347			5	1	2	1	1	304			4	4	1	1	380			3	5	1	1	309
	8	1	1	1	444			5	1	1	1	1	244			4	1	2	1	299			3	3	2	1	326
	8	1	1	1	492			5	1	1	1	1	276			4	1	2	1	316			3	5	1	1	309
	8	1	2	1	268			5	1	1	2	1	180			4	1	2	1	391			3	5	1	1	357
	8	1	1	1	459			5	1	1	1	1	275			4	2	2	1	390			3	1	2	1	348
	8	1	1	1	411			5	1	2	1	1	276			4	4	1	1	318			3	4	1	1	302
	8	1	1	1	412			5	1	2	1	1	276			4	3	1	1	374			3	3	2	1	294
	8	1	1	1	668			5	1	1	1	1	228			4	3	2	1	358			3	5	1	1	341
	8	1	1	1	396			5	1	2	1	1	244			4	2	2	1	313			3	5	1	1	310
	8	1	1	1	428			5	1	2	1	1	292			4	2	2	1	345			3	1	1	1	332
	8	1	1	0	299			5	1	2	1	1	308			4	1	2	1	405			3	2	1	1	313
	8	1	1	1	499			5	1	1	2	1	339			4	3	2	1	277			3	1	2	1	347
	8	1	1	1	410			5	1	2	1	1	291			4	3	2	1	293			3	1	2	1	268
	8	1	2	1	347			5	1	2	1	1	276			4	2	1	0	309			3	1	2	1	252
	8	1	2	1	316			5	1	1	1	1	244			4	2	2	1	401			3	4	1	1	254
	8	1	2	1	279			5	1	2	2	1	308			4	3	1	1	374			3	3	1	0	88
	8	1	1	1	396			5	1	1	1	1	244			4	3	1	1	325			3	4	2	1	312
	8	1	1	0	268			5	1	2	2	1	336			4	2	1	1	377			3	5	1	1	310
	8	1	1	1	485			5	1	2	1	1	308			4	2	2	1	330			3	1	1	1	348
	8	1	2	1	380			5	1	2	1	1	275			4	3	2	1	326			3	2	1	1	377
	8	1	1	1	396			5	1	1	2	1	223			4	2	1	1	298			3	3	2	1	309
	8	1	1	1	455			5	1	1	2	1	228			4	4	2	1	365			3	4	1	1	317
	8	1	1	1	395			5	1	2	1	1	324			4	4	2	1	285			3	1	1	1	327
	8	1	2	1	348			5	1	1	2	1	179			4	4	1	1	430			3	2	2	1	314
	8	1	2	1	296			5	1	1	2	1	179			4	4	1	1	317			3	5	1	1	358
	8	1	2	1	284			5	1	2	2	1	276			4	3	2	1	357			3	4	1	1	330
	8	1	2	1	268			5	1	2	2	1	275			4	4	1	1	366			3	1	2	1	284
	8	1	1	1	396			5	1	1	2	0	211			4	2	2	1	330			3	1	1	1	283
	8	1	1	1	412			5	1	1	1	1	237			4	2	1	1	282			3	3	1	1	293
	8	1	1	1	364			5	1	1	2	1	212			4	3	1	1	336			3	4	2	1	334
	8	1	2	1	283			5	1	2	2	1	244			4	4	2	1	318			3	4	1	1	301
	8	1	2	1	299			5	1	2	2	1	324			4	1	2	1	348			3	1	2	1	332
	8	1	2	1	283			5	1	2	2	1	308			4	2	1	0	249			3	3	1	1	374
	8	1	1	1	491			5	1	1	2	1	288			4	2	1	-1	0			3	3	1	1	290
	8	1	1	1	364			5	1	1	2	1	244			4	4	1	-1	0			3	3	1	1	325
	8	1	2	1	284			5	1	2	2	1	292			4	3	1	1	366			3	4	2	1	253
	8	1	1	0	300			5	1	1	1	1	243			4	3	2	1	342			3	1	2	1	395
	8	1	1	1	597			5	1	1	1	1	260			4	1	2	1	380			3	3	2	1	309
	8	1	1	1	475			5	1	1	2	1	244			4	1	1	1	427			3	1	1	1	348
	8	1	1	1	395			5	1	2	2	1	276			4	3	1	1	260			3	3	1	1	390
	8	1	1	1	347			5	1	2	2	1	308			4	4	2	1	334			3	3	1	1	310
	8	1	2	1	428			5	1	2	2	1	260			4	2	1	1	394			3	3	1	1	310
	8	1	2	1	311			5	1	1	1	1	212			4	1	1	1	412			3	5	1	1	277
	8	1	1	1	427			5	1	2	2	1	292			4	4	1	1	318			3	4	2	1	350
	8	1	1	1	412			5	1	1	2	1	307			4	3	1	1	326			3	4	1	1	237
	8	1	2	1	363			5	1	1	1	1	211			4	1	1	1	395			3	1	2	1	315
	8	1	2	1	284			5	1	2	1	1	276			4	4	2	1	317			3	4	1	1	286
	8	1	2	1	347			5	1	2	2	1	259			4	2	2	1	265			3	4	1	1	270
	8	1	2	1	683			5	1	1	2	1	227			4	1	2	1	315			3	2	1	1	378
	8	1	2	1	380			5	1	1	2	1	291			4	2	1	0	298			3	5	2	1	305
	8	1	2	1	284			5	1	1	2	1	291			4	4	2	1	374			3	2	1	1	298
	8	1	2	1	348			5	1	2	2	1	244			4	4	2	1	398			3	1	1	1	380
	8	1	2	1	316			5	1	1	1	1	287			4	4	2	1	286			3	2	1	1	377
	8	1	1	1	440			5	1	1	2	1	254			4	2	2	1	392			3	5	2	1	357
	8	1	2	1	316			5	1	2	1	1	244			4	4	2	1	269			3	2	1	1	346
	8	1	1	0	283			5	1	2	1	1	335			4	1	1	1	348			3	3	1	1	326
	8	1	1	1	368			5	1	2	2	1	287			4	1	2	1	412			3	2	1	1	330
	8	1	1	1	568			5	1	2	1	1	276			4	1	2	1	396			3	1	2	1	300
	8	1	2	1	348			5	1	2	1	1	244			4	3	1	1	401			3	3	1	1	338
	8	1	2	1	427			5	1	1	2	1	260			4	1	2	1	364			3	1	1	1	363
	8	1	1	1	396			5	1	2	2	1	291			4	1	2	1	411			3	2	1	0	217
	8	1	1	1	396			5	1	1	2	1	243			4	4	2	1	317			3	5	1	1	279
	8	1	1	1	0			5	1	1	1	1	223			4	3	2	1	436			3	2	2	1	330
	8	1	2	1	364			5	1	2	2	1	228			4	4	2	1	318			3	2	2	1	298
	8	1	2	1	347			5	1	1	2	1	212			4	3	1	1	278			3	5	2	1	261
	8	1	2	1	299			5	1	1	1	1	276			4	2	1	1	425			3	3	1	1	342
	8	1	2	1	364			5	1	1	1	1	244			4	4	2	1	334			3	3	1	1	322
	8	1	1	1	380			5	1	1	2	1	224			4	2	1	1	314			3	5	1	1	278
	8	1	2	1	298			5	1	1	1	1	227			4	4	1	1	366			3	2	1	1	281
	8	1	2	1	300			5	1	2	2	1	275			4	4	2	1	381			3	2	2	1	297
	8	1	1	1	316			5	1	2	1	1	243			4	3	2	1	358			3	5	2	0	262
	8	1	2	1	379			5	1	2	2	1	276			4	1	2	1	396			3	1	2	1	292
	8	1	2	1	331			5	1	1	2	1	260			4	4	1	1	346			3	1	2	1	284
	8	1	1	0	331			5	1	1	2	1	212			4	3	2	1	262			3	4	2	1	398
	8	1	1	1	432			5	1	1	1	1	195			4	2	2	1	378			3	5	1	1	310
	8	2	1	-1	0			5	2	1	1	1	269			4	2	2	1	393			4	3	1	1	614
	8	2	2	1	413			5	2	2	2	1	292			4	4	2	1	317			4	3	1	1	470
	8	2	2	1	348			5	2	2	1	1	260			4	3	2	1	340			4	3	1	1	342
	8	2	1	1	299			5	2	1	2	1	243			4	2	1	1	377			4	3	2	1	294
	8	2	1	1	346			5	2	1	1	1	243			4	3	2	1	261			4	5	2	1	357
	8	2	1	1	295			5	2	2	1	1	292			4	4	2	1	302			4	2	2	1	393
	8	2	1	1	348			5	2	2	2	1	244			4	1	2	1	332			4	3	1	1	390
	8	2	2	1	316			5	2	1	1	1	228			4	4	1	1	270			4	3	2	1	342
	8	2	2	1	407			5	2	1	1	1	180			4	1	1	1	364			4	3	2	1	341
	8	2	1	1	344			5	2	1	2	1	164			4	3	2	1	341			4	5	1	0	246
	8	2	2	0	283			5	2	1	1	1	180			4	1	2	1	347			4	5	2	1	415
	8	2	1	1	335			5	2	2	1	1	227			4	3	1	1	502			4	5	2	1	341
	8	2	1	1	604			5	2	1	1	1	163			4	4	2	1	334			4	2	1	1	409
	8	2	2	1	331			5	2	1	1	1	223			4	3	2	1	278			4	1	1	1	491
	8	2	1	1	347			5	2	2	2	1	276			4	3	1	1	326			4	2	2	1	442
	8	2	2	1	444			5	2	2	2	1	319			4	1	2	1	316			4	5	2	1	326
	8	2	2	1	428			5	2	2	2	1	292			4	2	2	1	278			4	2	2	1	474
	8	2	1	1	364			5	2	2	2	1	276			4	1	1	0	295			4	1	2	1	332
	8	2	2	1	396			5	2	2	2	1	304			4	2	1	1	288			4	3	1	1	390
	8	2	1	1	364			5	2	1	1	1	259			4	2	1	1	314			4	2	2	1	346
	8	2	2	1	396			5	2	2	2	1	307			4	4	1	1	430			4	2	2	1	329
	8	2	1	1	555			5	2	2	2	1	307			4	2	1	1	394			4	4	1	1	445
	8	2	1	1	347			5	2	2	1	1	356			4	4	2	1	414			4	2	1	1	394
	8	2	1	1	427			5	2	2	2	1	324			4	4	1	1	398			4	4	2	1	301
	8	2	2	1	524			5	2	2	1	1	308			4	3	1	1	294			4	4	2	1	330
	8	2	2	1	428			5	2	2	2	1	324			4	2	1	1	409			4	3	1	1	438
	8	2	1	1	395			5	2	1	2	1	244			4	4	1	1	350			4	1	2	1	396
	8	2	2	1	412			5	2	1	2	1	211			4	2	1	1	357			4	1	1	1	444
	8	2	2	1	380			5	2	1	1	1	226			4	2	1	1	362			4	1	1	1	491
	8	2	1	1	316			5	2	2	1	1	340			4	1	1	1	300			4	4	1	1	393
	8	2	2	1	363			5	2	1	2	1	276			4	2	2	1	325			4	3	1	1	374
	8	2	2	1	407			5	2	2	2	1	228			4	4	2	1	365			4	1	2	1	364
	8	2	2	1	343			5	2	2	2	1	292			4	4	2	1	332			4	5	1	1	389
	8	2	2	1	364			5	2	2	2	1	196			4	2	2	1	345			4	1	2	1	396
	8	2	2	1	343			5	2	2	2	1	256			4	1	1	1	363			4	3	2	1	374
	8	2	2	1	492			5	2	1	2	1	244			4	4	1	1	350			4	3	1	1	390
	8	2	2	1	524			5	2	1	2	1	255			4	1	1	1	455			4	4	1	1	413
	8	2	2	1	407			5	2	1	1	1	239			4	3	1	1	342			4	4	1	1	461
	8	2	2	1	364			5	2	1	1	1	244			4	4	1	1	398			4	2	2	1	330
	8	2	1	1	427			5	2	2	2	1	244			4	4	2	1	318			4	5	1	1	358
	8	2	1	1	359			5	2	2	2	0	244			4	4	1	1	349			4	1	1	1	392
	8	2	1	1	347			5	2	2	2	1	346			4	1	1	1	459			4	2	1	1	457
	8	2	1	1	396			5	2	1	2	1	260			4	3	1	1	374			4	1	2	1	359
	8	2	2	1	364			5	2	2	1	1	340			4	3	2	1	277			4	5	1	0	261
	8	2	2	1	348			5	2	1	2	1	243			4	2	1	1	346			4	3	1	1	381
	8	2	2	1	396			5	2	2	2	1	323			4	2	2	1	298			4	5	1	1	374
	8	2	2	1	396			5	2	2	1	1	340			4	3	2	1	278			4	5	1	1	358
	8	2	1	-1	0			5	2	2	2	1	307			4	3	2	1	358			4	5	2	1	422
	8	2	1	1	410			5	2	2	2	1	303			4	4	1	1	317			4	5	1	1	406
	8	2	1	1	427			5	2	1	1	1	260			4	1	1	1	314			4	5	2	1	358
	8	2	2	1	347			5	2	2	2	1	276			4	2	2	1	282			4	3	1	1	390
	8	2	2	1	412			5	2	2	1	1	404			4	4	2	1	302			4	4	1	1	349
	8	2	2	1	332			5	2	2	2	1	291			4	3	1	1	338			4	1	2	1	332
	8	2	1	1	363			5	2	1	1	1	195			4	1	2	1	332			4	3	2	1	486
	8	2	2	1	300			5	2	2	1	1	340			4	1	2	1	300			4	1	1	1	411
	8	2	1	1	343			5	2	1	2	1	244			4	3	2	1	322			4	2	1	1	458
	8	2	1	1	283			5	2	2	1	1	352			4	2	2	1	297			4	5	2	1	342
	8	2	1	1	295			5	2	2	2	1	292			4	1	2	1	315			4	2	1	1	458
	8	2	2	0	236			5	2	1	2	1	276			4	4	2	1	334			4	1	1	1	456
	8	2	2	1	405			5	2	1	1	1	224			4	2	1	1	394			4	4	2	1	349
	8	2	1	1	524			5	2	2	1	1	275			4	2	1	1	458			4	4	1	1	318
	8	2	1	0	300			5	2	1	2	1	259			4	2	1	1	362			4	5	2	1	389
	8	2	2	1	661			5	2	2	2	1	272			4	3	2	1	278			4	4	1	1	317
	8	2	2	1	332			5	2	2	2	1	308			4	1	1	1	443			4	2	2	1	441
	8	2	1	1	427			5	2	2	1	1	372			4	4	2	1	317			4	3	1	1	373
	8	2	1	1	363			5	2	2	1	1	272			4	3	1	1	374			4	1	1	1	444
	8	2	1	1	411			5	2	1	1	1	292			4	3	1	1	342			4	4	1	1	381
	8	2	2	1	412			5	2	1	1	1	260			4	3	1	1	342			4	1	1	0	363
	8	2	2	1	475			5	2	2	1	1	275			4	2	2	1	472			4	4	2	1	398
	8	2	1	1	327			5	2	1	2	1	239			4	4	2	1	270			4	5	1	1	338
	8	2	2	1	428			5	2	1	2	1	195			4	1	2	1	379			4	4	1	1	414
	8	2	1	1	300			5	2	2	1	1	307			4	1	2	1	470			4	4	1	1	398
	8	2	1	1	427			5	2	2	1	1	260			4	3	2	1	309			4	3	2	1	406
	8	2	1	1	347			5	2	1	2	1	292			4	4	2	1	318			4	3	2	1	438
	8	2	2	1	364			5	2	1	1	1	227			4	1	2	1	444			4	2	2	1	421
	8	2	2	1	396			5	2	2	2	1	307			4	2	2	1	282			4	5	1	1	549
	8	2	1	1	316			5	2	2	2	1	306			4	3	1	1	326			4	2	1	1	506
	8	2	1	1	444			5	2	1	1	1	227			4	2	2	1	362			4	3	2	1	422
	8	2	2	1	444			5	2	1	2	1	212			4	3	2	1	277			4	4	2	1	462
	8	2	2	1	652			5	2	1	1	1	254			4	4	1	1	477			4	5	2	1	374
	8	2	2	1	380			5	2	2	2	1	308			4	2	2	1	297			4	3	2	1	486
	8	2	2	1	331			5	2	1	1	1	228			4	2	2	1	314			4	5	2	1	357
	8	2	1	1	363			5	2	1	1	1	292			4	1	1	1	396			4	5	1	1	405
	8	2	2	1	343			5	2	1	2	1	212			4	2	1	1	346			4	1	2	1	443
	8	2	2	1	396			5	2	2	1	1	227			4	3	1	1	454			4	2	2	1	394
	8	2	2	1	332			5	2	2	1	1	271			4	4	2	1	334			4	4	1	1	334
	8	2	1	1	332			5	2	1	1	1	260			4	4	1	1	285			4	4	1	1	333
	8	2	1	1	395			5	2	2	1	0	260			4	1	2	1	331			4	3	2	1	438
	8	2	2	1	364			5	2	1	1	1	300			4	1	2	1	299			4	4	2	1	398
	8	2	2	1	344			5	2	1	1	1	255			4	3	1	1	342			4	1	1	1	379
	8	2	2	1	347			5	2	1	2	1	228			4	3	1	1	342			4	5	2	1	389
	8	2	1	1	410			5	2	1	2	1	260			4	3	2	1	374			4	4	2	1	430
	8	2	1	1	396			5	2	1	1	1	243			4	3	1	1	294			4	3	2	1	390
	8	2	2	1	364			5	2	2	2	1	258			4	3	2	1	262			4	3	1	1	421
	8	2	1	1	412			5	2	1	2	1	323			4	4	1	0	270			4	5	2	1	309
	8	2	2	1	364			5	2	2	1	1	260			4	3	1	1	494			4	2	2	1	394
	8	2	2	1	380			5	2	2	1	1	308			4	1	2	1	332			4	1	2	1	364
	8	2	1	1	380			5	2	2	1	1	243			4	1	2	1	295			4	4	2	1	313
	8	2	1	1	347			5	2	1	2	1	260			4	1	2	1	284			4	2	1	1	377
	8	2	2	1	347			5	2	1	2	1	292			4	1	1	1	299			4	2	1	1	458
	8	2	1	1	364			5	2	2	1	1	411			4	3	2	1	306			4	4	1	1	430
	8	2	2	1	443			5	2	2	1	1	404			4	4	1	1	478			4	3	2	1	374
	8	2	1	1	396			5	2	1	2	1	276			4	1	2	1	347			4	1	2	1	364
	8	2	2	1	364			5	2	1	2	1	260			4	4	2	1	333			4	4	1	1	414
	8	2	1	1	348			5	2	1	2	0	223			4	1	1	1	411			4	3	1	1	373
	8	2	1	1	300			5	2	2	1	1	265			4	4	1	1	286			4	5	2	1	309
	8	2	1	1	363			5	2	2	1	1	355			4	4	2	1	286			4	3	1	1	453
	8	2	1	1	443			5	2	1	2	1	307			4	4	2	1	302			4	5	1	1	486
	8	2	1	1	315			5	2	2	1	1	356			4	4	2	1	302			4	5	1	1	358
	8	2	1	1	332			5	2	2	2	1	292			4	2	1	1	426			4	4	2	1	477
	8	2	1	1	284			5	2	1	2	1	244			4	3	2	1	324			4	5	2	1	406
	8	2	1	1	315			5	2	2	2	1	307			4	2	1	1	457			4	5	2	1	374
	8	2	2	1	300			5	2	1	2	1	276			4	2	2	1	265			4	3	2	1	341
	8	2	2	1	379			5	2	2	2	1	292			4	4	2	1	350			4	4	1	1	301
	8	2	2	1	364			5	2	1	1	1	307			4	4	1	1	269			4	3	2	1	390
	8	2	1	1	380			5	2	2	1	1	307			4	3	1	1	310			4	1	2	1	348
	8	2	1	1	327			5	2	1	2	1	276			4	3	2	1	386			4	1	2	1	460
	8	2	1	1	299			5	2	1	1	1	260			4	3	2	1	278			4	4	1	1	414
	8	2	1	1	268			5	2	2	1	1	356			4	3	2	1	309			4	5	2	1	374
	8	2	2	1	396			5	2	2	1	1	446			4	4	1	1	317			4	3	2	1	357
	9	1	1	1	388			5	2	2	2	1	303			5	4	1	1	354			4	5	2	1	437
	9	1	1	1	348			5	2	2	1	1	356			5	3	1	1	278			4	1	2	1	359
	9	1	1	1	299			5	2	2	1	1	339			5	4	2	1	302			4	4	1	1	334
	9	1	1	0	268			5	2	1	1	1	227			5	4	1	1	280			4	1	1	1	444
	9	1	1	1	341			5	2	1	1	1	276			5	4	2	1	317			4	4	2	1	318
	9	1	1	1	343			5	2	2	1	1	350			5	3	2	1	310			4	3	2	1	342
	9	1	1	1	379			5	2	1	1	1	228			5	1	2	1	295			4	4	2	1	333
	9	1	2	1	315			5	2	1	2	1	308			5	1	2	1	284			4	4	1	1	333
	9	1	1	1	315			5	2	2	1	1	308			5	4	1	1	254			4	5	1	1	289
	9	1	2	1	300			5	2	2	2	1	340			5	2	2	1	346			4	2	1	1	457
	9	1	2	1	348			5	2	1	2	1	275			5	1	1	1	364			4	2	1	1	345
	9	1	2	1	264			5	2	2	2	1	307			5	1	1	1	332			4	5	2	1	374
	9	1	2	1	268			5	2	2	1	1	292			5	4	2	1	269			4	5	2	1	422
	9	1	1	-1	0			5	2	2	1	1	356			5	3	1	1	246			4	3	2	1	386
	9	1	1	1	387			5	2	1	2	1	243			5	4	2	1	254			4	4	2	1	350
	9	1	1	1	379			5	2	2	2	1	276			5	4	2	1	270			4	1	2	1	395
	9	1	1	1	348			5	2	1	1	1	244			5	2	2	1	346			4	1	1	1	379
	9	1	1	1	391			5	2	2	2	1	372			5	4	2	0	234			4	2	1	0	314
	9	1	1	1	380			5	2	2	1	1	307			5	1	1	1	292			4	3	2	1	397
	9	1	1	1	364			5	2	2	1	1	275			5	4	1	1	205			4	4	2	1	398
	9	1	2	1	316			5	2	1	1	1	228			5	1	1	1	363			4	5	1	1	357
	9	1	1	1	364			5	2	1	1	1	276			5	4	1	1	286			4	1	2	1	524
	9	1	2	1	300			5	2	1	2	1	260			5	3	1	1	342			4	2	1	1	346
	9	1	2	1	299			5	2	1	2	1	372			5	2	1	1	357			4	5	2	1	309
	9	1	2	1	331			5	2	1	2	1	244			5	1	2	1	380			4	5	2	1	309
	9	1	2	1	284			5	2	2	2	1	324			5	4	2	1	206			4	2	2	1	394
	9	1	2	1	299			5	2	1	2	1	274			5	2	1	1	330			4	2	1	1	490
	9	1	2	1	300			5	2	1	2	1	259			5	1	1	1	331			4	4	2	1	366
	9	1	1	1	380			5	2	1	1	1	244			5	2	2	1	265			4	2	2	1	441
	9	1	2	1	248			5	2	1	1	1	244			5	2	2	1	281			4	1	1	1	380
	9	1	2	1	268			5	2	2	2	1	308			5	3	2	1	277			4	5	1	1	421
	9	1	2	1	300			5	2	2	1	1	324			5	1	1	1	364			4	4	2	1	381
	9	1	2	1	267			5	2	1	1	1	308			5	3	2	1	340			4	5	1	1	325
	9	1	2	1	266			5	2	2	2	1	307			5	1	1	1	332			4	2	1	1	378
	9	1	2	1	279			5	2	2	1	1	291			5	3	2	1	245			4	4	1	1	398
	9	1	2	1	284			5	2	1	1	1	207			5	1	1	1	364			4	1	1	1	380
	9	1	1	1	316			5	2	1	2	1	259			5	4	2	1	333			4	3	2	1	326
	9	1	1	1	348			5	2	2	1	1	308			5	3	1	1	358			4	1	1	1	412
	9	1	1	1	347			5	2	1	1	1	244			5	2	1	1	329			4	1	1	1	427
	9	1	1	1	348			5	2	2	1	1	292			5	3	1	1	326			4	4	2	1	301
	9	1	2	1	252			5	2	1	2	1	228			5	2	2	1	313			4	1	2	1	412
	9	1	2	1	331			5	2	1	1	1	228			5	3	1	1	310			4	4	2	1	366
	9	1	1	1	315			5	2	2	2	1	291			5	2	1	1	330			4	2	1	1	421
	9	1	2	1	252			5	2	2	1	1	323			5	4	1	1	269			4	4	2	1	350
	9	1	1	0	236			5	2	1	2	1	276			5	3	2	1	277			4	1	1	1	347
	9	1	1	1	357			5	2	1	1	1	223			5	1	2	1	331			4	5	1	1	358
	9	1	1	1	348			5	2	1	1	1	243			5	3	2	1	245			4	4	2	1	669
	9	1	2	1	282			5	2	2	1	0	272			5	3	2	0	310			4	2	2	1	377
	9	1	1	1	380			5	2	1	2	1	236			5	4	2	1	332			4	1	2	1	380
	9	1	1	1	331			5	2	1	1	1	227			5	4	1	1	270			4	1	1	0	300
	9	1	1	1	347			5	2	2	1	1	323			5	4	2	1	270			4	2	1	1	435
	9	1	2	1	267			5	2	2	2	1	259			5	2	1	1	361			4	3	2	1	358
	9	1	1	1	412			5	2	1	1	1	227			5	4	2	1	301			4	4	2	1	366
	9	1	1	1	312			5	2	2	2	1	308			5	4	1	1	302			4	1	1	1	428
	9	1	2	1	284			5	2	1	1	1	255			5	1	1	1	328			4	5	1	1	357
	9	1	1	1	348			5	2	1	1	1	212			5	2	2	1	298			4	4	1	1	477
	9	1	1	0	316			5	2	1	2	1	260			5	3	2	1	278			4	1	2	1	476
	9	1	2	1	350			5	2	2	2	1	308			5	2	1	1	314			4	3	2	1	342
	9	1	2	1	299			5	2	1	2	1	276			5	1	1	1	348			4	3	2	1	469
	9	1	2	1	267			5	2	1	2	1	243			5	2	2	1	329			4	5	1	1	406
	9	1	2	1	348			5	2	1	2	1	211			5	3	1	1	373			4	2	1	1	362
	9	1	1	1	380			5	2	1	2	1	292			5	4	2	1	302			4	5	2	1	450
	9	1	1	1	364			5	2	1	1	1	292			5	3	2	1	342			4	4	1	1	349
	9	1	2	1	300			5	2	2	2	1	243			5	2	2	1	330			4	5	2	1	405
	9	1	2	1	268			5	2	2	1	1	500			5	1	2	1	300			4	5	2	1	342
	9	1	2	1	284			5	2	1	2	1	276			5	3	2	1	358			4	4	2	1	478
	9	1	2	1	284			5	2	1	1	1	212			5	4	1	1	286			4	1	1	1	427
	9	1	2	1	299			5	2	2	1	1	303			5	1	1	1	331			4	4	1	1	334
	9	1	1	1	363			5	2	2	1	1	387			5	3	2	1	310			4	5	2	1	373
	9	1	2	1	299			5	2	1	2	1	276			5	4	2	1	286			4	3	2	1	437
	9	1	2	1	299			5	2	1	1	1	212			5	3	2	1	326			4	5	1	1	357
	9	1	2	1	299			5	2	1	2	1	228			5	4	1	1	334			4	5	1	1	566
	9	1	2	1	284			5	2	2	2	1	244			5	2	1	1	346			4	2	1	1	378
	9	1	2	1	348			5	2	1	1	1	275			5	3	2	1	374			4	2	1	1	426
	9	1	1	1	380			5	2	2	1	1	356			5	3	2	1	325			4	5	1	1	374
	9	1	1	1	363			5	2	1	1	1	211			5	4	1	1	285			4	2	2	1	346
	9	1	1	1	347			5	2	2	2	1	291			5	3	1	1	321			4	1	2	1	508
	9	1	2	1	283			5	2	2	2	1	242			5	1	1	1	300			4	3	2	1	341
	9	1	1	1	316			5	2	1	2	1	276			5	2	1	1	393			4	4	2	1	365
[truncated: 13,601 more rows]
